# Supplementary material for: On the correspondence between the transcriptomic response of a compound and its effects on its targets
Source: BMC Bioinformatics. 2023 May 19;24:207. doi: 10.1186/s12859-023-05337-6 (PMC10199609; doi:10.1186/s12859-023-05337-6)
Supplement: Supplementary file 1 — Additional file 1. 1) target_high_correlation_cell_lines: Transcriptomic similarity for chemicals that share the same target. The transcriptomic similarity is calculated on the same cell line. 2) transcriptomic_high_correlation_cell_lines: Target similarity for the pairs of drugs with the highest transcriptomic similarity (>0.6) observed in the same cell line. [file 12859_2023_5337_MOESM1_ESM.xlsx]

## Sheet: legend
Sheet	Legend
target_high_correlation_cell_lines	Transcriptomic similarity for chemicals that share the same target. The transcriptomic similarity is calculated on the same cell line
transcriptomic_high_correlation_cell_lines	Target similarity for the pairs of drugs with the highest transcriptomic similarity (>0.6) observed in the same cell line

## Sheet: target_high_correlation_cell_li
drug_1	drug_2	drug_name_1	drug_name_2	notes	target_similarity	transcriptomic_similarity	num_nonzero_targets_1	num_nonzero_targets_2	num_nonzero_transcript_1	num_nonzero_transcript_2	num_shared_targets	num_shared_DEGs
CID00374_HA1E	CID01756_HA1E	Digitoxigenin	Sarmentogenin	anti-arrhythmia	1	0.579903	1	1	692	634	1	479
CID01384_HA1E	CID01407_HA1E	Pf-431396	Pf-562271	is a dual PYK2/FAK inhibito	1	0.545673	2	2	956	1043	2	681
CID00374_HA1E	CID00409_HA1E	Digitoxigenin	Proscillaridin	Topoisomerase I inhibitor	1	0.537296	1	1	692	650	1	461
CID00141_ASC	CID01398_ASC	Zg-10	Jnk-9l	JNK inhibitor	1	0.526549	1	1	708	698	1	476
CID00985_HA1E	CID01221_HA1E	Genz-644282	Sn-38	Topoisomerase I inhibitor	1	0.523721	1	1	775	904	1	563
CID00409_SKB	CID01757_SKB	Proscillaridin	Cymarin	anti-arrhythmia	1	0.517312	1	1	760	780	1	508
CID00409_HA1E	CID01756_HA1E	Proscillaridin	Sarmentogenin	anti-arrhythmia	1	0.515625	1	1	650	634	1	429
CID00141_SKB	CID01398_SKB	Zg-10	Jnk-9l	JNK inhibitor	1	0.505783	1	1	751	728	1	481
CID00409_NPC	CID01757_NPC	Proscillaridin	Cymarin		1	0.492308	1	1	717	682	1	448
CID00374_HA1E	CID01757_HA1E	Digitoxigenin	Cymarin		1	0.477336	1	1	692	945	1	516
CID00409_HA1E	CID01757_HA1E	Proscillaridin	Cymarin		1	0.469754	1	1	650	945	1	497
CID00409_ASC	CID01757_ASC	Proscillaridin	Cymarin		1	0.46186	1	1	720	728	1	442
CID00985_HA1E	CID01269_HA1E	Genz-644282	Tas-103		1	0.460128	1	1	775	878	1	502
CID01221_HA1E	CID01269_HA1E	Sn-38	Tas-103		1	0.457831	1	1	904	878	1	532
CID01375_HA1E	CID01445_HA1E	Pf-477736	Azd-7762		1	0.454062	2	2	1065	948	2	598
CID00689_HA1E	CID00746_HA1E	Mdl-72832	Bp-554		1	0.452703	1	1	420	462	1	268
CID00767_ASC	CID00936_ASC	Tyrphostin-ag-99	Tyrphostin-ag-494		1	0.449568	1	1	560	478	1	312
CID01384_MCF10A	CID01407_MCF10A	Pf-431396	Pf-562271		1	0.446753	2	2	806	933	2	516
CID00236_NKDBA	CID00732_NKDBA	Parbendazole	D-64131		1	0.442829	1	1	800	753	1	457
CID01756_HA1E	CID01757_HA1E	Sarmentogenin	Cymarin		1	0.43616	1	1	634	945	1	468
CID01378_MCF10A	CID01410_MCF10A	Torin-2	Osi-027		1	0.426741	1	1	1082	786	1	533
CID00767_ASC	CID00954_ASC	Tyrphostin-ag-99	Tyrphostin-1		1	0.425754	1	1	560	711	1	367
CID01398_HA1E	CID01430_HA1E	Jnk-9l	Cg-930		1	0.413664	1	1	1193	832	1	551
CID00549_NPC	CID00933_NPC	Malonoben	Tyrphostin-ag-556		1	0.395566	1	1	710	523	1	339
CID00767_ASC	CID00927_ASC	Tyrphostin-ag-99	Angiogenesis-inhibitor		1	0.393817	1	1	560	510	1	293
CID00936_ASC	CID00954_ASC	Tyrphostin-ag-494	Tyrphostin-1		1	0.393204	1	1	478	711	1	324
CID00215_FIBRNPC	CID00271_FIBRNPC	Endo-iwr-1	Xav-939		1	0.385906	2	2	666	624	2	345
CID00927_ASC	CID00954_ASC	Angiogenesis-inhibitor	Tyrphostin-1		1	0.378911	1	1	510	711	1	327
CID01339_HA1E	CID01410_HA1E	Pki-179	Osi-027		1	0.378523	1	1	492	576	1	282
CID00835_NPC	CID01469_NPC	Pd-407824	Mk-1775		1	0.377218	1	1	710	833	1	404
CID01437_CD34	CID01442_CD34	Mln-8054	Jwe-035		1	0.374359	1	1	633	775	1	365
CID00502_HA1E	CID00599_HA1E	Way-170523	Cl-82198		1	0.373065	1	1	386	520	1	241
CID00927_ASC	CID00936_ASC	Angiogenesis-inhibitor	Tyrphostin-ag-494		1	0.372857	1	1	510	478	1	261
CID00449_NEU	CID00501_NEU	Gw-7647	Pirinixic-acid		1	0.372355	1	1	475	533	1	264
CID01219_HA1E	CID55063_HA1E	As-703026	Pd-0325901		1	0.371193	2	2	871	913	2	451
CID01270_NPC	CID01378_NPC	Deforolimus	Torin-2		1	0.369397	1	1	522	376	1	239
CID00215_NEU	CID00271_NEU	Endo-iwr-1	Xav-939		1	0.365135	2	2	570	631	2	310
CID00515_HA1E	CID00603_HA1E	Sr-59230a	Cgp-20712		1	0.360371	3	3	614	626	3	311
CID00263_HA1E	CID00732_HA1E	Abt-751	D-64131		1	0.355281	1	1	536	498	1	259
CID00036_NEU	CID00649_NEU	Sr-48692	Sr-142948		1	0.343448	1	1	477	536	1	249
CID00410_ASC	CID00767_ASC	Methyl-2,5-dihydroxycinnamate	Tyrphostin-ag-99		1	0.34058	1	1	408	560	1	235
CID00666_ASC	CID01267_ASC	Rs-56812	Sr-57227a		1	0.340405	1	1	722	783	1	353
CID01383_MCF10A	CID01402_MCF10A	Nvp-aew541	Gsk-1904529a		1	0.339441	2	2	754	712	2	352
CID00410_NPC	CID00549_NPC	Methyl-2,5-dihydroxycinnamate	Malonoben		1	0.337543	1	1	546	710	1	294
CID01378_NPC	CID01410_NPC	Torin-2	Osi-027		1	0.337171	1	1	376	459	1	205
CID01378_HA1E	CID01410_HA1E	Torin-2	Osi-027		1	0.332212	1	1	1073	576	1	395
CID51801_ASC	CID57304_ASC	Phenazone; Antipyrine; 1,2-dihydro-1,5-dimethyl-2-phenyl-3h-pyrazol-3-one; 2,3-dimethyl-1-phenyl-5-pyrazolone; Analgesine; Fenazon; Fenazona; Phenazon	Ketorolac; (+-)-5-benzoyl-2,3-dihydro-1h-pyrrolizine-1-carboxylic acid; (+-)-ketorolac; Acular; Acular ls; Acuvail; Apo-ketorolac injectable; Kétorolac; Ketorolac tromethamine; Ketorolac tromethamine injection usp; Ketorolac tromethamine injection, usp; Ketorolaco; Ketorolacum; Ketotolac tromethamine; Mar-ketorolac; Mint-ketorolac; Nu-ketorolac; Nu-ketorolac ophthalmic solution; Rac-ketorolac; Ra…		1	0.33101	2	2	439	361	2	190
CID00358_FIBRNPC	CID00450_FIBRNPC	Glycodeoxycholic-acid	Gw-4064		1	0.330855	1	1	595	525	1	267
CID00134_HA1E	CID01398_HA1E	Bi-78d3	Jnk-9l		1	0.330046	1	1	715	1193	1	435
CID00935_HA1E	CID00936_HA1E	Ag-494	Tyrphostin-ag-494		1	0.328446	1	1	164	294	1	112
CID00664_HA1E	CID00665_HA1E	Rs-67506	Rs-67333		1	0.326788	1	1	470	523	1	233
CID00764_SKB	CID00999_SKB	Ikk-16	Ikk-2-inhibitor-v		1	0.326087	1	1	384	691	1	255
CID01220_HA1E	CID56952_HA1E	Vincamine	Propantheline; Propantelina bromuro; Propantelina, bromuro de; Propanthelin bromid; Propantheline bromide; Propanthéline, bromure de; Propanthelini bromidum		1	0.325282	4	4	934	836	4	404
CID00748_NPC	CID00854_NPC	Bay-36-7620	Ly-456236		1	0.323113	1	1	532	651	1	274
CID00161_NEU	CID00250_NEU	Wt-171	Isox		1	0.322548	1	1	691	725	1	319
CID00161_HA1E	CID00250_HA1E	Wt-171	Isox		1	0.3207	1	1	387	558	1	220
CID00354_HA1E	CID01756_HA1E	Helveticoside	Sarmentogenin		1	0.320109	1	1	369	634	1	234
CID01122_HA1E	CID01393_HA1E	Voxtalisib	Torin-1		1	0.315848	2	2	527	734	2	283
CID01425_NPC.CAS9	CID01468_NPC.CAS9	Hmn-214	Gsk-461364		1	0.314864	1	1	529	1021	1	358
CID00410_ASC	CID00927_ASC	Methyl-2,5-dihydroxycinnamate	Angiogenesis-inhibitor		1	0.314286	1	1	408	510	1	209
CID00467_ASC	CID51350_ASC	Cortisone-acetate	Medrysone; 11beta-hydroxy-6alpha-methylpregn-4-ene-3,20-dione; Hms		1	0.314286	1	1	340	431	1	176
CID00504_HA1E	CID51482_HA1E	Tiotidine	Nizatidine; Apo-nizatidine; Axid; Axid ar; Gen-nizatidine; Nizatidina; Nizatidine solution; Nizatidine-150; Nizatidine-300; Nizatidinum; Novo-nizatidine; Nu-nizatidine; Phl-nizatidine; Pms-nizatidine		1	0.313099	1	1	478	382	1	196
CID01339_HA1E	CID01378_HA1E	Pki-179	Torin-2		1	0.308155	1	1	492	1073	1	359
CID00354_HA1E	CID00374_HA1E	Helveticoside	Digitoxigenin		1	0.306905	1	1	369	692	1	240
CID00141_HA1E	CID01398_HA1E	Zg-10	Jnk-9l		1	0.305747	1	1	623	1193	1	399
CID00108_HA1E	CID00156_HA1E	Hc-toxin	Pyroxamide		1	0.30545	1	1	598	496	1	241
CID01375_MCF10A	CID01445_MCF10A	Pf-477736	Azd-7762		1	0.299563	2	2	694	909	2	343
CID00410_ASC	CID00936_ASC	Methyl-2,5-dihydroxycinnamate	Tyrphostin-ag-494		1	0.29908	1	1	408	478	1	195
CID00762_SKB	CID00927_SKB	Tyrphostin-ag-18	Angiogenesis-inhibitor		1	0.296355	1	1	503	350	1	187
CID00842_ASC	CID00864_ASC	O-2050	Ly-320135		1	0.296137	1	1	318	304	1	138
CID01380_MCF10A	CID01396_MCF10A	Azd-6482	Zstk-474		1	0.295539	4	4	591	898	4	318
CID01477_SKL.C	CID01482_SKL.C	Wz-4002	Ast-1306		1	0.293035	2	2	515	548	2	223
CID00409_NPC	CID00454_NPC	Proscillaridin	Gitoxigenin		1	0.292929	1	1	717	336	1	232
CID01219_SKB	CID55063_SKB	As-703026	Pd-0325901		1	0.291954	2	2	284	301	2	127
CID00732_HA1E	CID00992_HA1E	D-64131	Dolastatin-10		1	0.291607	1	1	498	478	1	205
CID00410_ASC	CID00954_ASC	Methyl-2,5-dihydroxycinnamate	Tyrphostin-1		1	0.291415	1	1	408	711	1	241
CID00108_HA1E	CID00542_HA1E	Hc-toxin	Nsc-3852		1	0.289784	1	1	598	856	1	295
CID00454_SKB	CID01757_SKB	Gitoxigenin	Cymarin		1	0.287305	1	1	459	780	1	258
CID00518_ASC	CID00814_ASC	Sch-442416	Sch-58261		1	0.286024	4	4	766	482	4	264
CID00477_ASC	CID57060_ASC	Aminopentamide	Cyclopentolate; (+-)-cyclopentolate; (±)-cyclopentolate; 1-hydroxy-alpha-phenylcyclopentaneacetic acid 2-(dimethylamino)ethyl ester; 2-(dimethylamino)ethyl 1-hydroxy-alpha-phenylcyclopentaneacetate; 2-(dimethylamino)ethyl 2-(1-hydroxycyclopentyl)-2-phenylacetate; 2-phenyl-2-(1-hydroxycyclopentyl)ethanoic acid beta-(dimethylamino)ethyl ester; Ak-pentolate; Alpha-(1-hydroxycyclopentyl)benzeneacetic…		1	0.285714	1	1	478	477	1	202
CID01171_HA1E	CID01393_HA1E	Pf-04691502	Torin-1		1	0.283937	2	2	481	734	2	251
CID51710_ASC	CID56998_ASC	Nadolol; Corgard; Teva-nadolol	Carteolol; Carteolol hydrochloride; Carteololum		1	0.283641	3	3	582	443	3	215
CID00933_ASC	CID00936_ASC	Tyrphostin-ag-556	Tyrphostin-ag-494		1	0.283505	1	1	295	478	1	165
CID00640_SKB	CID00938_SKB	Telenzepine	Piperidolate		1	0.283505	1	1	246	273	1	110
CID00745_ASC	CID00896_ASC	Brl-15572	Gr-127935		1	0.283019	9	9	495	286	9	165
CID00409_SKB	CID00454_SKB	Proscillaridin	Gitoxigenin		1	0.280899	1	1	760	459	1	250
CID00215_NPC	CID00271_NPC	Endo-iwr-1	Xav-939		1	0.280702	2	2	469	536	2	208
CID00156_NPC	CID00542_NPC	Pyroxamide	Nsc-3852		1	0.280048	1	1	515	648	1	233
CID00748_SKB	CID00768_SKB	Bay-36-7620	Jnj-16259685		1	0.279895	1	1	566	457	1	213
CID01122_HA1E	CID01171_HA1E	Voxtalisib	Pf-04691502		1	0.276738	2	2	527	481	2	207
CID01270_NPC	CID01410_NPC	Deforolimus	Osi-027		1	0.276567	1	1	522	459	1	203
CID00152_HA1E	CID00743_HA1E	Ha-14-1	Bcl2-inhibitor		1	0.276398	1	1	419	456	1	178
CID00454_NPC	CID01757_NPC	Gitoxigenin	Cymarin		1	0.276178	1	1	336	682	1	211
CID00134_HA1E	CID00141_HA1E	Bi-78d3	Zg-10		1	0.275789	1	1	715	623	1	262
CID00768_SKB	CID00796_SKB	Jnj-16259685	Ym-298198		1	0.273063	1	1	457	258	1	148
CID01378_PHH	CID01410_PHH	Torin-2	Osi-027		1	0.272599	1	1	564	399	1	193
CID00134_HA1E	CID01430_HA1E	Bi-78d3	Cg-930		1	0.271671	1	1	715	832	1	304
CID00140_NPC	CID00542_NPC	Hnha	Nsc-3852		1	0.270603	1	1	469	648	1	220
CID00354_HA1E	CID00409_HA1E	Helveticoside	Proscillaridin		1	0.270481	1	1	369	650	1	208
CID00108_ASC	CID00156_ASC	Hc-toxin	Pyroxamide		1	0.270349	1	1	512	424	1	186
CID00236_HA1E	CID00732_HA1E	Parbendazole	D-64131		1	0.26873	1	1	316	498	1	165
CID00036_FIBRNPC	CID00649_FIBRNPC	Sr-48692	Sr-142948		1	0.268636	1	1	477	498	1	191
CID01424_SKL	CID01430_SKL	Cc-401	Cg-930		1	0.268128	1	1	425	366	1	159
CID00104_PHH	CID01549_PHH	Pu-h71	Celastrol		1	0.268012	1	1	428	506	1	186
CID00813_NPC	CID00881_NPC	Sdz-21009	Isamoltane		1	0.266904	2	2	414	337	2	150
CID00440_SKB	CID00870_SKB	L-701324	L-689560		1	0.2669	5	5	541	620	5	229
CID00104_NEU	CID01549_NEU	Pu-h71	Celastrol		1	0.266811	1	1	286	323	1	123
CID00455_NPC	CID51433_NPC	Fenbufen	Tenoxicam; Nu-tenoxicam; Ténoxicam; Tenoxicam tablets; Tenoxicam-20; Tenoxicamum		1	0.26652	2	2	288	316	2	121
CID00108_PHH	CID00140_PHH	Hc-toxin	Hnha		1	0.265808	1	1	630	537	1	227
CID00116_ASC	CID00954_ASC	Ei-346-erlotinib-analog	Tyrphostin-1		1	0.265306	1	1	513	711	1	234
CID00141_PHH	CID01430_PHH	Zg-10	Cg-930		1	0.263584	1	1	669	526	1	228
CID00263_HA1E	CID00992_HA1E	Abt-751	Dolastatin-10		1	0.263505	1	1	536	478	1	200
CID00755_PHH	CID00877_PHH	Az-10417808	Ivachtin		1	0.263393	1	1	471	420	1	177
CID00108_SKB	CID00156_SKB	Hc-toxin	Pyroxamide		1	0.262654	1	1	585	404	1	192
CID00236_HA1E	CID00263_HA1E	Parbendazole	Abt-751		1	0.262016	1	1	316	536	1	169
CID00640_NPC	CID00938_NPC	Telenzepine	Piperidolate		1	0.261745	1	1	273	315	1	117
CID00449_HA1E	CID00501_HA1E	Gw-7647	Pirinixic-acid		1	0.261728	1	1	277	254	1	106
CID00762_PHH	CID00954_PHH	Tyrphostin-ag-18	Tyrphostin-1		1	0.261364	1	1	525	545	1	207
CID00603_ASC	CID56998_ASC	Cgp-20712	Carteolol; Carteolol hydrochloride; Carteololum		1	0.260229	3	3	374	443	3	159
CID00140_NEU	CID00542_NEU	Hnha	Nsc-3852		1	0.258385	1	1	386	678	1	208
CID00933_PHH	CID00936_PHH	Tyrphostin-ag-556	Tyrphostin-ag-494		1	0.257496	1	1	380	394	1	146
CID00767_ASC	CID00933_ASC	Tyrphostin-ag-99	Tyrphostin-ag-556		1	0.257364	1	1	560	295	1	166
CID00813_SKB	CID00881_SKB	Sdz-21009	Isamoltane		1	0.257194	2	2	424	302	2	143
CID00116_ASC	CID00936_ASC	Ei-346-erlotinib-analog	Tyrphostin-ag-494		1	0.255525	1	1	513	478	1	185
CID00403_HA1E	CID00530_HA1E	Tyrphostin-ag-527	Rg-14620		1	0.255452	1	1	332	508	1	164
CID00409_PHH	CID01757_PHH	Proscillaridin	Cymarin		1	0.255319	1	1	349	570	1	180
CID00116_ASC	CID00767_ASC	Ei-346-erlotinib-analog	Tyrphostin-ag-99		1	0.254545	1	1	513	560	1	196
CID00527_NPC	CID00697_NPC	Remacemide	L-701252		1	0.253861	1	1	604	833	1	263
CID00108_PHH	CID00542_PHH	Hc-toxin	Nsc-3852		1	0.253813	1	1	630	634	1	233
CID01618_HA1E	CID51350_HA1E	Mometasone	Medrysone; 11beta-hydroxy-6alpha-methylpregn-4-ene-3,20-dione; Hms		1	0.25327	1	1	622	511	1	213
CID00927_ASC	CID00933_ASC	Angiogenesis-inhibitor	Tyrphostin-ag-556		1	0.252818	1	1	510	295	1	157
CID00127_NEU	CID00128_NEU	Androstanol	Androstenol		1	0.252288	1	1	465	561	1	193
CID01302_HA1E	CID51559_HA1E	Metixene	Tropicamide; Mydriacyl; Odan-tropicamide; Paremyd; R.o.-tropamide; Tropicamid; Tropicamida; Tropicamidum		1	0.251708	5	5	645	533	5	221
CID01270_HA1E	CID01410_HA1E	Deforolimus	Osi-027		1	0.251023	1	1	415	576	1	184
CID00116_ASC	CID00927_ASC	Ei-346-erlotinib-analog	Angiogenesis-inhibitor		1	0.251001	1	1	513	510	1	188
CID00530_NPC	CID00933_NPC	Rg-14620	Tyrphostin-ag-556		1	0.249206	1	1	292	523	1	157
CID00101_SKB	CID00762_SKB	Wz-3146	Tyrphostin-ag-18		1	0.248656	1	1	503	503	1	185
CID00125_NPC	CID00933_NPC	Cgp-52411	Tyrphostin-ag-556		1	0.248641	1	1	466	523	1	183
CID00706_HA1E	CID00906_HA1E	Isorotenone	Tubaic-acid		1	0.248414	1	1	542	732	1	235
CID01090_HA1E	CID01208_HA1E	Ro-4987655	Tak-733		1	0.248394	1	1	350	260	1	116
CID00125_NPC	CID00549_NPC	Cgp-52411	Malonoben		1	0.248276	1	1	466	710	1	216
CID00767_PHH	CID00936_PHH	Tyrphostin-ag-99	Tyrphostin-ag-494		1	0.24812	1	1	309	394	1	132
CID00504_ASC	CID51482_ASC	Tiotidine	Nizatidine; Apo-nizatidine; Axid; Axid ar; Gen-nizatidine; Nizatidina; Nizatidine solution; Nizatidine-150; Nizatidine-300; Nizatidinum; Novo-nizatidine; Nu-nizatidine; Phl-nizatidine; Pms-nizatidine		1	0.248045	1	1	531	659	1	222
CID00602_NPC	CID00871_NPC	Cgp-71683	L-152804		1	0.247991	1	1	760	412	1	216
CID00631_ASC	CID00814_ASC	Zm-241385	Sch-58261		1	0.247813	4	4	414	482	4	170
CID01050_ASC	CID01144_ASC	Y-26763	Y-27152		1	0.247283	2	2	529	459	2	182
CID00486_PHH	CID00762_PHH	Tyrphostin-ag-835	Tyrphostin-ag-18		1	0.246691	1	1	581	525	1	205
CID00096_SKB	CID00748_SKB	3-matida	Bay-36-7620		1	0.246224	1	1	294	566	1	163
CID00101_HA1E	CID00530_HA1E	Wz-3146	Rg-14620		1	0.245926	1	1	391	508	1	166
CID00262_HA1E	CID00488_HA1E	Ag-14361	Phenanthridone		1	0.24433	1	1	667	693	1	237
CID01425_SKL	CID01468_SKL	Hmn-214	Gsk-461364		1	0.24359	1	1	445	504	1	171
CID00036_NPC	CID00649_NPC	Sr-48692	Sr-142948		1	0.243516	1	1	497	414	1	169
CID00116_HA1E	CID00549_HA1E	Ei-346-erlotinib-analog	Malonoben		1	0.243197	1	1	420	351	1	143
CID00134_SKB	CID01430_SKB	Bi-78d3	Cg-930		1	0.242928	1	1	444	352	1	146
CID01425_CD34	CID01468_CD34	Hmn-214	Gsk-461364		1	0.24282	1	1	446	595	1	186
CID01378_ASC	CID01410_ASC	Torin-2	Osi-027		1	0.242424	1	1	254	387	1	120
CID00768_ASC	CID00796_ASC	Jnj-16259685	Ym-298198		1	0.241667	1	1	370	410	1	145
CID00116_NPC	CID00549_NPC	Ei-346-erlotinib-analog	Malonoben		1	0.241636	1	1	379	710	1	195
CID01275_HA1E	CID54771_HA1E	Balicatib	Odanacatib		1	0.241445	1	1	342	351	1	127
CID00101_ASC	CID00767_ASC	Wz-3146	Tyrphostin-ag-99		1	0.24106	1	1	454	560	1	182
CID01270_HA1E	CID01339_HA1E	Deforolimus	Pki-179		1	0.240822	1	1	415	492	1	164
CID00486_HA1E	CID00530_HA1E	Tyrphostin-ag-835	Rg-14620		1	0.240803	1	1	270	508	1	144
CID00156_HA1E	CID00542_HA1E	Pyroxamide	Nsc-3852		1	0.240481	1	1	496	856	1	240
CID00529_PHH	CID00828_PHH	Rs-100329	Rs-17053		1	0.240237	2	2	657	490	2	203
CID00486_PHH	CID00954_PHH	Tyrphostin-ag-835	Tyrphostin-1		1	0.239953	1	1	581	545	1	203
CID00748_FIBRNPC	CID00854_FIBRNPC	Bay-36-7620	Ly-456236		1	0.239837	1	1	420	550	1	177
CID00518_HA1E	CID00814_HA1E	Sch-442416	Sch-58261		1	0.23913	4	4	385	206	4	110
CID00486_PHH	CID00530_PHH	Tyrphostin-ag-835	Rg-14620		1	0.238821	1	1	581	751	1	235
CID00523_HA1E	CID00659_HA1E	Sb-334867	Sb-408124		1	0.238	2	2	348	306	2	119
CID00748_NPC	CID00796_NPC	Bay-36-7620	Ym-298198		1	0.237624	1	1	532	419	1	168
CID00101_HA1E	CID00125_HA1E	Wz-3146	Cgp-52411		1	0.237569	1	1	391	315	1	129
CID00125_HA1E	CID00530_HA1E	Cgp-52411	Rg-14620		1	0.23756	1	1	315	508	1	148
CID00134_PHH	CID01430_PHH	Bi-78d3	Cg-930		1	0.237311	1	1	426	526	1	173
CID00108_ASC	CID00140_ASC	Hc-toxin	Hnha		1	0.237164	1	1	512	578	1	194
CID00664_ASC	CID00665_ASC	Rs-67506	Rs-67333		1	0.236735	1	1	361	265	1	116
CID00114_FIBRNPC	CID00472_FIBRNPC	Acetyl-farnesyl-cysteine	Badge		1	0.236702	1	1	520	487	1	178
CID00101_ASC	CID00954_ASC	Wz-3146	Tyrphostin-1		1	0.236095	1	1	454	711	1	208
CID01378_NEU	CID01410_NEU	Torin-2	Osi-027		1	0.235756	1	1	319	347	1	120
CID00498_HA1E	CID00504_HA1E	Zolantidine	Tiotidine		1	0.235484	1	1	744	478	1	219
CID00504_HA1E	CID01264_HA1E	Tiotidine	Ici-162846		1	0.235036	1	1	478	427	1	161
CID01437_ASC.C	CID01442_ASC.C	Mln-8054	Jwe-035		1	0.234991	1	1	424	333	1	137
CID01127_HA1E	CID57315_HA1E	Triamcinolone-acetonide	Fluorometholone; (1r,2s,8s,10s,11s,14r,15s,17s)-14-acetyl-1-fluoro-14,17-dihydroxy-2,8,15-trimethyltetracyclo[8.7.0.02,7.011,15]heptadeca-3,6-dien-5-one; 9-fluoro-11beta,17-dihydroxy-6alpha-methylpregna-1,4-diene-3,20-dione; Flarex; Fluorometholon; Fluorométholone; Fluorometholonum; Fluorometolona; Nsc 33001; Oxylone; Pms-fluorometholone; Sandoz fluorometholone		1	0.234951	1	1	344	336	1	121
CID00933_SKB	CID00936_SKB	Tyrphostin-ag-556	Tyrphostin-ag-494		1	0.234783	1	1	339	405	1	135
CID00410_NEU	CID00549_NEU	Methyl-2,5-dihydroxycinnamate	Malonoben		1	0.234756	1	1	403	451	1	154
CID00762_SKB	CID00936_SKB	Tyrphostin-ag-18	Tyrphostin-ag-494		1	0.234168	1	1	503	405	1	159
CID01477_NPC	CID01482_NPC	Wz-4002	Ast-1306		1	0.23416	2	2	464	510	2	170
CID00745_HA1E	CID00896_HA1E	Brl-15572	Gr-127935		1	0.233539	9	9	821	472	9	227
CID01032_HA1E	CID01041_HA1E	Ercalcitriol	Maxacalcitol		1	0.232614	1	1	283	266	1	97
CID01050_PHH	CID01144_PHH	Y-26763	Y-27152		1	0.232527	2	2	401	570	2	173
CID00819_ASC	CID01288_ASC	Sb-205607	Salvinorin-a		1	0.232465	3	3	366	279	3	116
CID01437_HUVEC	CID01442_HUVEC	Mln-8054	Jwe-035		1	0.232102	1	1	727	406	1	201
CID01370_NPC	CID01427_NPC	Sb-590885	Gdc-0879		1	0.23203	1	1	566	491	1	184
CID00127_FIBRNPC	CID00128_FIBRNPC	Androstanol	Androstenol		1	0.231675	1	1	389	609	1	177
CID00530_NPC	CID00549_NPC	Rg-14620	Malonoben		1	0.231362	1	1	292	710	1	180
CID01367_HA1E	CID01380_HA1E	Alpelisib	Azd-6482		1	0.231312	4	4	569	374	4	164
CID00449_FIBRNPC	CID00501_FIBRNPC	Gw-7647	Pirinixic-acid		1	0.231003	1	1	417	444	1	152
CID00726_NPC	CID00993_NPC	Emd-66684	Olmesartan-medoxomil		1	0.230643	1	1	405	392	1	140
CID00410_ASC	CID00933_ASC	Methyl-2,5-dihydroxycinnamate	Tyrphostin-ag-556		1	0.230483	1	1	408	295	1	124
CID00933_ASC	CID00954_ASC	Tyrphostin-ag-556	Tyrphostin-1		1	0.23038	1	1	295	711	1	182
CID00430_ASC	CID51350_ASC	Prednisolone-hemisuccinate	Medrysone; 11beta-hydroxy-6alpha-methylpregn-4-ene-3,20-dione; Hms		1	0.229535	1	1	406	431	1	143
CID01398_HA1E	CID01424_HA1E	Jnk-9l	Cc-401		1	0.228637	1	1	1193	581	1	297
CID00101_ASC	CID00927_ASC	Wz-3146	Angiogenesis-inhibitor		1	0.228336	1	1	454	510	1	166
CID00549_NEU	CID01474_NEU	Malonoben	Osimertinib		1	0.228205	1	1	451	589	1	178
CID00938_SKB	CID57060_SKB	Piperidolate	Cyclopentolate; (+-)-cyclopentolate; (±)-cyclopentolate; 1-hydroxy-alpha-phenylcyclopentaneacetic acid 2-(dimethylamino)ethyl ester; 2-(dimethylamino)ethyl 1-hydroxy-alpha-phenylcyclopentaneacetate; 2-(dimethylamino)ethyl 2-(1-hydroxycyclopentyl)-2-phenylacetate; 2-phenyl-2-(1-hydroxycyclopentyl)ethanoic acid beta-(dimethylamino)ethyl ester; Ak-pentolate; Alpha-(1-hydroxycyclopentyl)benzeneacetic…		1	0.2282	1	1	273	428	1	123
CID00446_PHH	CID57071_PHH	Isoxicam	Tolmetin; 1-methyl-5-(4-methylbenzoyl)-pyrrole-2-acetic acid; 1-methyl-5-p-toluoylpyrrole-2-acetic acid; 5-(p-toluoyl)-1-methylpyrrole-2-acetic acid; Tolmetin sodium; Tolmetina; Tolmétine; Tolmetino; Tolmetinum		1	0.226792	2	2	615	516	2	193
CID00141_NEU	CID01430_NEU	Zg-10	Cg-930		1	0.226474	1	1	786	563	1	219
CID00236_HA1E	CID00992_HA1E	Parbendazole	Dolastatin-10		1	0.22629	1	1	316	478	1	136
CID01425_NPC	CID01468_NPC	Hmn-214	Gsk-461364		1	0.226161	1	1	603	507	1	185
CID00101_ASC	CID00116_ASC	Wz-3146	Ei-346-erlotinib-analog		1	0.22585	1	1	454	513	1	166
CID51801_SKB	CID57304_SKB	Phenazone; Antipyrine; 1,2-dihydro-1,5-dimethyl-2-phenyl-3h-pyrazol-3-one; 2,3-dimethyl-1-phenyl-5-pyrazolone; Analgesine; Fenazon; Fenazona; Phenazon	Ketorolac; (+-)-5-benzoyl-2,3-dihydro-1h-pyrrolizine-1-carboxylic acid; (+-)-ketorolac; Acular; Acular ls; Acuvail; Apo-ketorolac injectable; Kétorolac; Ketorolac tromethamine; Ketorolac tromethamine injection usp; Ketorolac tromethamine injection, usp; Ketorolaco; Ketorolacum; Ketotolac tromethamine; Mar-ketorolac; Mint-ketorolac; Nu-ketorolac; Nu-ketorolac ophthalmic solution; Rac-ketorolac; Ra…		1	0.225166	2	2	284	291	2	102
CID00410_NPC	CID00933_NPC	Methyl-2,5-dihydroxycinnamate	Tyrphostin-ag-556		1	0.224806	1	1	546	523	1	174
CID01425_HUVEC	CID01468_HUVEC	Hmn-214	Gsk-461364		1	0.224242	1	1	403	672	1	185
CID00971_HA1E	CID01302_HA1E	Pirenzepine	Metixene		1	0.223555	5	5	579	645	5	205
CID00530_HA1E	CID01474_HA1E	Rg-14620	Osimertinib		1	0.223443	1	1	508	571	1	183
CID01378_SKB	CID01410_SKB	Torin-2	Osi-027		1	0.223423	1	1	442	265	1	124
CID00101_SKB	CID00933_SKB	Wz-3146	Tyrphostin-ag-556		1	0.223404	1	1	503	339	1	147
CID00518_ASC	CID00631_ASC	Sch-442416	Zm-241385		1	0.223322	4	4	766	414	4	203
CID01434_CD34	CID01485_CD34	Jnj-38877605	Pf-04217903		1	0.222628	1	1	526	573	1	183
CID00160_PHH	CID00790_PHH	Cay-10415	Ntzdpa		1	0.222603	1	1	367	389	1	130
CID01219_NPC	CID55063_NPC	As-703026	Pd-0325901		1	0.222552	2	2	305	576	2	150
CID00454_PHH	CID01757_PHH	Gitoxigenin	Cymarin		1	0.222506	1	1	490	570	1	174
CID00746_HA1E	CID00974_HA1E	Bp-554	Xaliproden		1	0.222222	1	1	462	581	1	180
CID01219_ASC	CID55063_ASC	As-703026	Pd-0325901		1	0.22155	2	2	415	674	2	183
CID01270_SKB	CID01378_SKB	Deforolimus	Torin-2		1	0.221416	1	1	267	442	1	122
CID00784_SKB	CID00831_SKB	Dmab-anabaseine	Pnu-120596		1	0.221411	1	1	301	215	1	91
CID00161_NPC	CID00250_NPC	Wt-171	Isox		1	0.221382	1	1	440	796	1	205
CID00101_HA1E	CID00116_HA1E	Wz-3146	Ei-346-erlotinib-analog		1	0.221138	1	1	391	420	1	136
CID01425_HA1E	CID01468_HA1E	Hmn-214	Gsk-461364		1	0.220755	1	1	649	770	1	234
CID00480_NPC	CID57724_NPC	Alclometasone	Fludroxycortide; Cordran; Drenison tape m 170 4mcg sq cm; Fludrossicortide; Fludroxicortida; Fludroxicortide; Fludroxycortid; Fludroxycortidum; Flurandrenolide; Flurandrenolide cream; Flurandrenolone; Nolix		1	0.220114	2	2	322	367	2	116
CID00768_FIBRNPC	CID00854_FIBRNPC	Jnj-16259685	Ly-456236		1	0.219512	1	1	476	550	1	171
CID00495_NPC	CID51627_NPC	Androsta-1,4-dien-3,17-dione	Exemestane; 6-methyleneandrosta-1,4-diene-3,17-dione; Act exemestane; Apo-exemestane; Aromasin; Exemestano; Exemestanum; Gd-exemestane; Med-exemestane; Mylan-exemestane; Teva-exemestane		1	0.219466	1	1	382	297	1	115
CID00252_HA1E	CID00522_HA1E	Evodiamine	Sb-366791		1	0.219373	1	1	406	519	1	154
CID00796_NPC	CID00854_NPC	Ym-298198	Ly-456236		1	0.218942	1	1	419	651	1	178
CID01437_HME1	CID01442_HME1	Mln-8054	Jwe-035		1	0.218053	1	1	546	740	1	215
CID00363_HA1E	CID51591_HA1E	Fluocinolone	Rimexolone; Rimexolon; Vexol		1	0.217712	2	2	333	374	2	118
CID00748_FIBRNPC	CID00768_FIBRNPC	Bay-36-7620	Jnj-16259685		1	0.217707	1	1	420	476	1	150
CID00813_ASC	CID00881_ASC	Sdz-21009	Isamoltane		1	0.217494	2	2	287	254	2	92
CID00140_ASC	CID00156_ASC	Hnha	Pyroxamide		1	0.217391	1	1	578	424	1	165
CID00927_SKB	CID00933_SKB	Angiogenesis-inhibitor	Tyrphostin-ag-556		1	0.217069	1	1	350	339	1	117
CID00666_NPC	CID01267_NPC	Rs-56812	Sr-57227a		1	0.216718	1	1	369	454	1	140
CID00268_HA1E	CID01706_HA1E	Ko-143	Oxfendazole		1	0.216696	1	1	332	397	1	122
CID00530_HA1E	CID00549_HA1E	Rg-14620	Malonoben		1	0.216511	1	1	508	351	1	139
CID00089_HA1E	CID00250_HA1E	Tubastatin-a	Isox		1	0.216247	1	1	604	558	1	189
CID00486_SKB	CID00936_SKB	Tyrphostin-ag-835	Tyrphostin-ag-494		1	0.215989	1	1	514	405	1	154
CID01437_NPC.CAS9	CID01442_NPC.CAS9	Mln-8054	Jwe-035		1	0.215923	1	1	302	733	1	179
CID00032_NPC	CID00058_NPC	Mk-801	Dizocilpine		1	0.21517	6	6	383	462	6	139
CID00502_NPC	CID00599_NPC	Way-170523	Cl-82198		1	0.214953	1	1	424	416	1	138
CID51565_SKB	CID57304_SKB	Carprofen; (+-)-6-chloro-alpha-methylcarbazole-2-acetic acid; (+/-)-2-(3-chloro-9h-carbazol-7-yl)propanoic acid; 2-(6-chloro-9h-carbazol-2-yl)-propionic acid; 6-chloro-alpha-methyl-9h-carbazole-2-acetic acid; Carprofène; Carprofeno; Carprofenum	Ketorolac; (+-)-5-benzoyl-2,3-dihydro-1h-pyrrolizine-1-carboxylic acid; (+-)-ketorolac; Acular; Acular ls; Acuvail; Apo-ketorolac injectable; Kétorolac; Ketorolac tromethamine; Ketorolac tromethamine injection usp; Ketorolac tromethamine injection, usp; Ketorolaco; Ketorolacum; Ketotolac tromethamine; Mar-ketorolac; Mint-ketorolac; Nu-ketorolac; Nu-ketorolac ophthalmic solution; Rac-ketorolac; Ra…		1	0.214953	2	2	254	291	2	92
CID01425_ASC.C	CID01468_ASC.C	Hmn-214	Gsk-461364		1	0.214679	1	1	348	380	1	117
CID00140_NPC	CID00156_NPC	Hnha	Pyroxamide		1	0.214674	1	1	469	515	1	158
CID51565_ASC	CID51801_ASC	Carprofen; (+-)-6-chloro-alpha-methylcarbazole-2-acetic acid; (+/-)-2-(3-chloro-9h-carbazol-7-yl)propanoic acid; 2-(6-chloro-9h-carbazol-2-yl)-propionic acid; 6-chloro-alpha-methyl-9h-carbazole-2-acetic acid; Carprofène; Carprofeno; Carprofenum	Phenazone; Antipyrine; 1,2-dihydro-1,5-dimethyl-2-phenyl-3h-pyrazol-3-one; 2,3-dimethyl-1-phenyl-5-pyrazolone; Analgesine; Fenazon; Fenazona; Phenazon		1	0.214533	2	2	305	439	2	124
CID01437_HA1E	CID01442_HA1E	Mln-8054	Jwe-035		1	0.214353	1	1	684	737	1	227
CID01248_HA1E	CID01260_HA1E	Av-412	Mubritinib		1	0.214286	2	2	381	404	2	129
CID01477_HME1	CID01482_HME1	Wz-4002	Ast-1306		1	0.214286	2	2	352	688	2	171
CID00108_ASC	CID00542_ASC	Hc-toxin	Nsc-3852		1	0.214031	1	1	512	609	1	180
CID00603_ASC	CID51710_ASC	Cgp-20712	Nadolol; Corgard; Teva-nadolol		1	0.213802	3	3	374	582	3	158
CID00487_NPC	CID00684_NPC	Phosphodiesterase-v-inhibitor-ii	My-5445		1	0.213499	1	1	483	476	1	155
CID00549_SKB	CID00933_SKB	Malonoben	Tyrphostin-ag-556		1	0.213333	1	1	233	339	1	96
CID01424_NEU	CID01430_NEU	Cc-401	Cg-930		1	0.212895	1	1	546	563	1	175
CID00891_PHH	CID01024_PHH	Gw-583340	Bibx-1382		1	0.212766	2	2	438	421	2	140
CID00103_HA1E	CID51398_HA1E	Pirarubicin	Valrubicin; (8s, 10s)-8-glycoloyl-7,8,9,10-tetrahydro-6,8,11-trihydroxy-1-methoxy-10-[[2,3,6-trideoxy-3-(2,2,2-trifluoroacetamido)-α-l-lyxo-hexopyranosyl]oxy]-5,12-naphthacenedione 8²-valerate ; 2-oxo-2-[(2s,4s)-2,5,12-trihydroxy-7-methoxy-6,11-dioxo-4-({2,3,6-trideoxy-3-[(trifluoroacetyl)amino]hexopyranosyl}oxy)-1,2,3,4,6,11-hexahydrotetracen-2-yl]ethyl pentanoate; Valrubicina; Valrubicine; Valr…		1	0.212637	1	1	612	516	1	175
CID00116_SKB	CID00935_SKB	Ei-346-erlotinib-analog	Ag-494		1	0.212521	1	1	441	341	1	129
CID00762_ASC	CID00954_ASC	Tyrphostin-ag-18	Tyrphostin-1		1	0.212441	1	1	418	711	1	181
CID00519_PHH	CID00999_PHH	Ikk-2-inhibitor	Ikk-2-inhibitor-v		1	0.212329	1	1	502	665	1	186
CID00502_ASC	CID00599_ASC	Way-170523	Cl-82198		1	0.212168	1	1	337	499	1	136
CID01376_MCF10A	CID01485_MCF10A	Su-11274	Pf-04217903		1	0.211823	1	1	699	654	1	215
CID00101_NPC	CID00933_NPC	Wz-3146	Tyrphostin-ag-556		1	0.211538	1	1	266	523	1	132
CID00410_ASC	CID00762_ASC	Methyl-2,5-dihydroxycinnamate	Tyrphostin-ag-18		1	0.211356	1	1	408	418	1	134
CID00101_ASC	CID00410_ASC	Wz-3146	Methyl-2,5-dihydroxycinnamate		1	0.211078	1	1	454	408	1	141
CID00134_PHH	CID00141_PHH	Bi-78d3	Zg-10		1	0.211043	1	1	426	669	1	172
CID00486_SKB	CID00762_SKB	Tyrphostin-ag-835	Tyrphostin-ag-18		1	0.211009	1	1	514	503	1	161
CID00116_ASC	CID00410_ASC	Ei-346-erlotinib-analog	Methyl-2,5-dihydroxycinnamate		1	0.210983	1	1	513	408	1	146
CID01618_ASC	CID51350_ASC	Mometasone	Medrysone; 11beta-hydroxy-6alpha-methylpregn-4-ene-3,20-dione; Hms		1	0.210923	1	1	257	431	1	112
CID00768_NEU	CID00796_NEU	Jnj-16259685	Ym-298198		1	0.210287	1	1	439	424	1	139
CID00141_MCF10A	CID01398_MCF10A	Zg-10	Jnk-9l		1	0.209486	1	1	667	1040	1	265
CID01367_MCF10A	CID01396_MCF10A	Alpelisib	Zstk-474		1	0.208997	4	4	490	898	4	223
CID51591_HA1E	CID51790_HA1E	Rimexolone; Rimexolon; Vexol	Ciclesonide; Alvesco; Apo-ciclesonide; Omnaris; Omnaris hfa; Zetonna		1	0.208955	2	2	374	225	2	98
CID01477_CD34	CID01482_CD34	Wz-4002	Ast-1306		1	0.208738	2	2	536	567	2	172
CID00455_ASC	CID57304_ASC	Fenbufen	Ketorolac; (+-)-5-benzoyl-2,3-dihydro-1h-pyrrolizine-1-carboxylic acid; (+-)-ketorolac; Acular; Acular ls; Acuvail; Apo-ketorolac injectable; Kétorolac; Ketorolac tromethamine; Ketorolac tromethamine injection usp; Ketorolac tromethamine injection, usp; Ketorolaco; Ketorolacum; Ketotolac tromethamine; Mar-ketorolac; Mint-ketorolac; Nu-ketorolac; Nu-ketorolac ophthalmic solution; Rac-ketorolac; Ra…		1	0.208678	2	2	252	361	2	101
CID00148_HA1E	CID00899_HA1E	Zibotentan	Fr-139317		1	0.208647	1	1	342	338	1	111
CID01477_ASC	CID01482_ASC	Wz-4002	Ast-1306		1	0.208531	2	2	415	412	2	132
CID00354_HA1E	CID01757_HA1E	Helveticoside	Cymarin		1	0.208293	1	1	369	945	1	216
CID00101_SKB	CID00927_SKB	Wz-3146	Angiogenesis-inhibitor		1	0.208145	1	1	503	350	1	138
CID00761_HA1E	CID01096_HA1E	Tyrphostin-ag-825	Arry-334543		1	0.207724	1	1	750	514	1	199
CID01424_HA1E	CID01430_HA1E	Cc-401	Cg-930		1	0.207422	1	1	581	832	1	218
CID00730_HA1E	CID57752_HA1E	Diethyltoluamide	Mestinon; Bromure de pyridostigmine; Bromuro de piridostigmina; Mestinon-sr; Pyridostigmin bromid; Pyridostigmine; Pyridostigmine bromide; Pyridostigmini bromidum; Regonol		1	0.20733	2	2	788	464	2	198
CID00519_ASC	CID00999_ASC	Ikk-2-inhibitor	Ikk-2-inhibitor-v		1	0.207207	1	1	326	386	1	115
CID00101_ASC	CID00936_ASC	Wz-3146	Tyrphostin-ag-494		1	0.206944	1	1	454	478	1	149
CID00101_SKB	CID00486_SKB	Wz-3146	Tyrphostin-ag-835		1	0.206762	1	1	503	514	1	159
CID00141_NEU	CID01424_NEU	Zg-10	Cc-401		1	0.206612	1	1	786	546	1	200
CID00762_SKB	CID00933_SKB	Tyrphostin-ag-18	Tyrphostin-ag-556		1	0.206471	1	1	503	339	1	134
CID00439_ASC	CID00774_ASC	Mebeverine	Scopolamine-n-oxide		1	0.206226	4	4	272	378	4	106
CID01020_HA1E	CID01032_HA1E	Tacalcitol	Ercalcitriol		1	0.205882	1	1	195	283	1	77
CID00603_SKB	CID56998_SKB	Cgp-20712	Carteolol; Carteolol hydrochloride; Carteololum		1	0.205607	3	3	230	299	3	88
CID01380_HA1E	CID01396_HA1E	Azd-6482	Zstk-474		1	0.205251	4	4	374	730	4	172
CID00101_NPC	CID00530_NPC	Wz-3146	Rg-14620		1	0.205011	1	1	266	292	1	90
CID00403_PHH	CID00549_PHH	Tyrphostin-ag-527	Malonoben		1	0.204929	1	1	433	599	1	158
CID51565_SKB	CID51801_SKB	Carprofen; (+-)-6-chloro-alpha-methylcarbazole-2-acetic acid; (+/-)-2-(3-chloro-9h-carbazol-7-yl)propanoic acid; 2-(6-chloro-9h-carbazol-2-yl)-propionic acid; 6-chloro-alpha-methyl-9h-carbazole-2-acetic acid; Carprofène; Carprofeno; Carprofenum	Phenazone; Antipyrine; 1,2-dihydro-1,5-dimethyl-2-phenyl-3h-pyrazol-3-one; 2,3-dimethyl-1-phenyl-5-pyrazolone; Analgesine; Fenazon; Fenazona; Phenazon		1	0.204706	2	2	254	284	2	87
CID00549_HA1E	CID01201_HA1E	Malonoben	Rociletinib		1	0.204641	1	1	351	262	1	97
CID01425_ASC	CID01468_ASC	Hmn-214	Gsk-461364		1	0.20452	1	1	651	539	1	181
CID00530_PHH	CID00954_PHH	Rg-14620	Tyrphostin-1		1	0.204357	1	1	751	545	1	197
CID00762_ASC	CID00767_ASC	Tyrphostin-ag-18	Tyrphostin-ag-99		1	0.202977	1	1	418	560	1	150
CID01398_MCF10A	CID01430_MCF10A	Jnk-9l	Cg-930		1	0.202946	1	1	1040	576	1	248
CID00116_NPC	CID00933_NPC	Ei-346-erlotinib-analog	Tyrphostin-ag-556		1	0.20292	1	1	379	523	1	139
CID00845_ASC	CID56900_ASC	Naltriben	Nalbuphine; N-cyclobutylmethyl-4,5alpha-epoxy-3,6alpha,14-morphinantriol; Nalbufina; Nalbuphin; Nalbuphine hydrochloride; Nalbuphinum		1	0.202643	3	3	227	340	3	92
CID01154_ASC	CID51801_ASC	Epirizole	Phenazone; Antipyrine; 1,2-dihydro-1,5-dimethyl-2-phenyl-3h-pyrazol-3-one; 2,3-dimethyl-1-phenyl-5-pyrazolone; Analgesine; Fenazon; Fenazona; Phenazon		1	0.202401	2	2	292	439	2	118
CID00363_HA1E	CID51790_HA1E	Fluocinolone	Ciclesonide; Alvesco; Apo-ciclesonide; Omnaris; Omnaris hfa; Zetonna		1	0.202273	2	2	333	225	2	89
CID00602_HA1E	CID00847_HA1E	Cgp-71683	Ntncb		1	0.202109	1	1	507	207	1	115
CID01425_HME1	CID01468_HME1	Hmn-214	Gsk-461364		1	0.201987	1	1	355	449	1	122
CID00768_NPC	CID00854_NPC	Jnj-16259685	Ly-456236		1	0.201923	1	1	441	651	1	168
CID00603_HA1E	CID51710_HA1E	Cgp-20712	Nadolol; Corgard; Teva-nadolol		1	0.201632	3	3	626	500	3	173
CID01437_PHH	CID01442_PHH	Mln-8054	Jwe-035		1	0.20155	1	1	436	602	1	156
CID00431_NPC	CID00471_NPC	Prednisolone-acetate	Betamethasone-acetate		1	0.201465	1	1	387	302	1	110
CID00430_ASC	CID00467_ASC	Prednisolone-hemisuccinate	Cortisone-acetate		1	0.201426	1	1	406	340	1	113
CID00488_HA1E	CID01271_HA1E	Phenanthridone	3-amino-benzamide		1	0.201413	1	1	693	403	1	171
CID00530_ASC	CID00936_ASC	Rg-14620	Tyrphostin-ag-494		1	0.20132	1	1	303	478	1	122
CID00156_NEU	CID00542_NEU	Pyroxamide	Nsc-3852		1	0.201313	1	1	542	678	1	184
CID00608_HA1E	CID00670_HA1E	Brl-37344	Procaterol		1	0.201072	3	3	404	568	3	150
CID00398_HA1E	CID00741_HA1E	Ala-ala-phe-cmk	Butabindide		1	0.201018	1	1	265	230	1	79
CID00430_NPC	CID00471_NPC	Prednisolone-hemisuccinate	Betamethasone-acetate		1	0.200946	1	1	236	302	1	85
CID01437_SKL.C	CID01442_SKL.C	Mln-8054	Jwe-035		1	0.2009	1	1	346	516	1	134
CID00140_NEU	CID00156_NEU	Hnha	Pyroxamide		1	0.200849	1	1	386	542	1	142
CID00116_HA1E	CID00530_HA1E	Ei-346-erlotinib-analog	Rg-14620		1	0.200573	1	1	420	508	1	140
CID00116_PHH	CID00549_PHH	Ei-346-erlotinib-analog	Malonoben		1	0.199744	1	1	462	599	1	156
CID00767_PHH	CID00933_PHH	Tyrphostin-ag-99	Tyrphostin-ag-556		1	0.19963	1	1	309	380	1	108
CID01434_MCF10A	CID01485_MCF10A	Jnj-38877605	Pf-04217903		1	0.199561	1	1	541	654	1	182
CID00217_PHH	CID00488_PHH	Nu-1025	Phenanthridone		1	0.199357	1	1	353	450	1	124
CID01548_HA1E	CID51462_HA1E	Diflorasone	Desoximetasone; (11beta,16alpha)-9-fluoro-11,21-dihydroxy-16-methylpregna-1,4-diene-3,20-dione; 9alpha-fluoro-16alpha-methyl-delta(1)-corticosterone; Desoximetason; Desoximetasona; Désoximétasone; Desoximetasonum; Desoxymethasone; Topicort; Topicort gel; Topicort mild; Topicort ointment		1	0.199346	2	2	627	610	2	183
CID00262_HA1E	CID01465_HA1E	Ag-14361	Iniparib		1	0.199297	1	1	667	459	1	170
CID00842_PHH	CID00864_PHH	O-2050	Ly-320135		1	0.199234	1	1	511	514	1	156
CID01322_HA1E	CID51581_HA1E	Indobufen	Suprofen; (+-)-2-(p-(2-thenoyl)phenyl)propionic acid; 2-(4-(2-thenoyl)phenyl)propionsaeure; 2-[4-(thiophene-2-carbonyl)-phenyl]-propionic acid; 4-(2-thenoyl)hydratropsaeure; Alpha-methyl-4-(2-thienylcarbonyl)benzeneacetic acid; P-2-thenoylhydratropic acid; Suprofene; Suprofène; Suprofeno; Suprofenum; Sutoprofen		1	0.1983	2	2	254	208	2	70
CID00467_ASC	CID01618_ASC	Cortisone-acetate	Mometasone		1	0.198238	1	1	340	257	1	90
CID00101_NPC	CID00549_NPC	Wz-3146	Malonoben		1	0.198198	1	1	266	710	1	154
CID00530_ASC	CID00767_ASC	Rg-14620	Tyrphostin-ag-99		1	0.198185	1	1	303	560	1	131
CID51565_ASC	CID57304_ASC	Carprofen; (+-)-6-chloro-alpha-methylcarbazole-2-acetic acid; (+/-)-2-(3-chloro-9h-carbazol-7-yl)propanoic acid; 2-(6-chloro-9h-carbazol-2-yl)-propionic acid; 6-chloro-alpha-methyl-9h-carbazole-2-acetic acid; Carprofène; Carprofeno; Carprofenum	Ketorolac; (+-)-5-benzoyl-2,3-dihydro-1h-pyrrolizine-1-carboxylic acid; (+-)-ketorolac; Acular; Acular ls; Acuvail; Apo-ketorolac injectable; Kétorolac; Ketorolac tromethamine; Ketorolac tromethamine injection usp; Ketorolac tromethamine injection, usp; Ketorolaco; Ketorolacum; Ketotolac tromethamine; Mar-ketorolac; Mint-ketorolac; Nu-ketorolac; Nu-ketorolac ophthalmic solution; Rac-ketorolac; Ra…		1	0.198095	2	2	305	361	2	104
CID00498_HA1E	CID01264_HA1E	Zolantidine	Ici-162846		1	0.197998	1	1	744	427	1	178
CID00410_NEU	CID00935_NEU	Methyl-2,5-dihydroxycinnamate	Ag-494		1	0.197987	1	1	403	373	1	118
CID00403_HA1E	CID00549_HA1E	Tyrphostin-ag-527	Malonoben		1	0.197761	1	1	332	351	1	106
CID00689_HA1E	CID00974_HA1E	Mdl-72832	Xaliproden		1	0.197468	1	1	420	581	1	156
CID00549_HA1E	CID00762_HA1E	Malonoben	Tyrphostin-ag-18		1	0.197397	1	1	351	230	1	91
CID00127_ASC	CID00128_ASC	Androstanol	Androstenol		1	0.197324	1	1	182	196	1	59
CID00768_PHH	CID00796_PHH	Jnj-16259685	Ym-298198		1	0.197222	1	1	529	429	1	142
CID00116_PHH	CID00954_PHH	Ei-346-erlotinib-analog	Tyrphostin-1		1	0.197071	1	1	462	545	1	148
CID00101_PHH	CID00116_PHH	Wz-3146	Ei-346-erlotinib-analog		1	0.197051	1	1	523	462	1	147
CID00400_HA1E	CID01265_HA1E	Arc-239	Imiloxan		1	0.197005	3	3	464	653	3	171
CID00174_HA1E	CID00196_HA1E	Carmofur	5-fp		1	0.19697	1	1	139	184	1	52
CID01370_PHH	CID01427_PHH	Sb-590885	Gdc-0879		1	0.196429	1	1	325	453	1	121
CID00761_ASC	CID01583_ASC	Tyrphostin-ag-825	Tyrphostin		1	0.196364	1	1	442	238	1	108
CID00101_ASC	CID00933_ASC	Wz-3146	Tyrphostin-ag-556		1	0.196309	1	1	454	295	1	117
CID51349_HA1E	CID57736_HA1E	Terconazole; Taro-terconazole cream; Terazol 3; Terazol 3 dual pak; Terazol 7; Zazole	Tioconazole; Careone tioconazole 1; Equaline tioconazole 1; Equate tioconazole 1 day; Good neighbor pharmacy tioconazole 1; Healthy accents tioconazole 1; Image essentials tioconazole treatment; Leader tioconastat 1 1 dose treatment; Shoprite tioconazole 1; Signature care tioconazole 1; Smart sense tioconazole 1; Sunmark tioconazole 1; Tioconazol; Tioconazole 1; Tioconazole 1 1 dose treatment; Ti…		1	0.196246	2	2	383	373	2	115
CID00748_FIBRNPC	CID00796_FIBRNPC	Bay-36-7620	Ym-298198		1	0.195946	1	1	420	354	1	116
CID00409_PHH	CID00454_PHH	Proscillaridin	Gitoxigenin		1	0.195751	1	1	349	490	1	129
CID00570_ASC	CID54634_ASC	Harpagoside	Huperzine-a		1	0.195739	1	1	378	582	1	147
CID00244_HA1E	CID01200_HA1E	L-690488	L-690330		1	0.195652	1	1	321	446	1	117
CID00101_PHH	CID00125_PHH	Wz-3146	Cgp-52411		1	0.195349	1	1	523	314	1	126
CID01154_ASC	CID57304_ASC	Epirizole	Ketorolac; (+-)-5-benzoyl-2,3-dihydro-1h-pyrrolizine-1-carboxylic acid; (+-)-ketorolac; Acular; Acular ls; Acuvail; Apo-ketorolac injectable; Kétorolac; Ketorolac tromethamine; Ketorolac tromethamine injection usp; Ketorolac tromethamine injection, usp; Ketorolaco; Ketorolacum; Ketotolac tromethamine; Mar-ketorolac; Mint-ketorolac; Nu-ketorolac; Nu-ketorolac ophthalmic solution; Rac-ketorolac; Ra…		1	0.194981	2	2	292	361	2	101
CID00794_ASC	CID00993_ASC	Zd-7155	Olmesartan-medoxomil		1	0.194915	1	1	235	506	1	115
CID00430_ASC	CID00431_ASC	Prednisolone-hemisuccinate	Prednisolone-acetate		1	0.194763	1	1	406	398	1	119
CID00952_HA1E	CID01434_HA1E	Emd-1214063	Jnj-38877605		1	0.194611	1	1	677	642	1	195
CID00166_HA1E	CID00900_HA1E	Propylpyrazole	Estradiol-valerate		1	0.194059	1	1	349	293	1	98
CID00410_NEU	CID01474_NEU	Methyl-2,5-dihydroxycinnamate	Osimertinib		1	0.193758	1	1	403	589	1	149
CID00961_NPC	CID01011_NPC	Fpl-55712	Rev-5901		1	0.193732	1	1	280	601	1	136
CID00515_HA1E	CID51710_HA1E	Sr-59230a	Nadolol; Corgard; Teva-nadolol		1	0.193705	3	3	614	500	3	160
CID00300_HA1E	CID00656_HA1E	Sd-169	Sc-68376		1	0.193684	1	1	263	341	1	92
CID00640_SKB	CID57060_SKB	Telenzepine	Cyclopentolate; (+-)-cyclopentolate; (±)-cyclopentolate; 1-hydroxy-alpha-phenylcyclopentaneacetic acid 2-(dimethylamino)ethyl ester; 2-(dimethylamino)ethyl 1-hydroxy-alpha-phenylcyclopentaneacetate; 2-(dimethylamino)ethyl 2-(1-hydroxycyclopentyl)-2-phenylacetate; 2-phenyl-2-(1-hydroxycyclopentyl)ethanoic acid beta-(dimethylamino)ethyl ester; Ak-pentolate; Alpha-(1-hydroxycyclopentyl)benzeneacetic…		1	0.193246	1	1	246	428	1	103
CID00762_ASC	CID00927_ASC	Tyrphostin-ag-18	Angiogenesis-inhibitor		1	0.193007	1	1	418	510	1	138
CID01181_HA1E	CID51591_HA1E	Fluocinolone-acetonide	Rimexolone; Rimexolon; Vexol		1	0.19292	2	2	365	374	2	109
CID00664_NPC	CID00665_NPC	Rs-67506	Rs-67333		1	0.192771	1	1	279	352	1	96
CID00549_SKB	CID00927_SKB	Malonoben	Angiogenesis-inhibitor		1	0.192719	1	1	233	350	1	90
CID00116_SKB	CID00530_SKB	Ei-346-erlotinib-analog	Rg-14620		1	0.192547	1	1	441	391	1	124
CID00116_PHH	CID00530_PHH	Ei-346-erlotinib-analog	Rg-14620		1	0.192432	1	1	462	751	1	178
CID00363_HA1E	CID57724_HA1E	Fluocinolone	Fludroxycortide; Cordran; Drenison tape m 170 4mcg sq cm; Fludrossicortide; Fludroxicortida; Fludroxicortide; Fludroxycortid; Fludroxycortidum; Flurandrenolide; Flurandrenolide cream; Flurandrenolone; Nolix		1	0.192308	2	2	333	435	2	115
CID00234_HA1E	CID55415_HA1E	Sid-26681509	Felbinac		1	0.192175	1	1	689	479	1	167
CID00530_ASC	CID00933_ASC	Rg-14620	Tyrphostin-ag-556		1	0.19181	1	1	303	295	1	89
CID01618_PHH	CID51350_PHH	Mometasone	Medrysone; 11beta-hydroxy-6alpha-methylpregn-4-ene-3,20-dione; Hms		1	0.191781	1	1	466	489	1	140
CID01270_ASC	CID01410_ASC	Deforolimus	Osi-027		1	0.191304	1	1	349	387	1	110
CID00103_HA1E	CID51714_HA1E	Pirarubicin	Sparfloxacin; Cis-5-amino-1-cyclopropyl-7-(3,5-dimethyl-1-piperazinyl)-6,8-difluoro-1,4-dihydro-4-oxo-3-quinolinecarboxylic acid		1	0.191067	1	1	612	439	1	154
CID00140_SKB	CID00156_SKB	Hnha	Pyroxamide		1	0.190037	1	1	287	404	1	103
CID01424_ASC	CID01430_ASC	Cc-401	Cg-930		1	0.189928	1	1	340	557	1	132
CID00796_FIBRNPC	CID00854_FIBRNPC	Ym-298198	Ly-456236		1	0.189729	1	1	354	550	1	133
CID00152_NPC	CID00743_NPC	Ha-14-1	Bcl2-inhibitor		1	0.189684	1	1	349	416	1	114
CID00116_ASC	CID00933_ASC	Ei-346-erlotinib-analog	Tyrphostin-ag-556		1	0.189573	1	1	513	295	1	120
CID00446_SKB	CID51565_SKB	Isoxicam	Carprofen; (+-)-6-chloro-alpha-methylcarbazole-2-acetic acid; (+/-)-2-(3-chloro-9h-carbazol-7-yl)propanoic acid; 2-(6-chloro-9h-carbazol-2-yl)-propionic acid; 6-chloro-alpha-methyl-9h-carbazole-2-acetic acid; Carprofène; Carprofeno; Carprofenum		1	0.189394	2	2	245	254	2	75
CID00530_PHH	CID00762_PHH	Rg-14620	Tyrphostin-ag-18		1	0.189386	1	1	751	525	1	182
CID00762_ASC	CID00936_ASC	Tyrphostin-ag-18	Tyrphostin-ag-494		1	0.189229	1	1	418	478	1	130
CID00518_NPC	CID00853_NPC	Sch-442416	Mrs-1754		1	0.189103	4	4	354	445	4	118
CID01424_HME1	CID01430_HME1	Cc-401	Cg-930		1	0.189055	1	1	390	391	1	114
CID00116_PHH	CID00762_PHH	Ei-346-erlotinib-analog	Tyrphostin-ag-18		1	0.189008	1	1	462	525	1	141
CID00927_SKB	CID00936_SKB	Angiogenesis-inhibitor	Tyrphostin-ag-494		1	0.188963	1	1	350	405	1	113
CID00140_PHH	CID00542_PHH	Hnha	Nsc-3852		1	0.18894	1	1	537	634	1	164
CID00101_PHH	CID00530_PHH	Wz-3146	Rg-14620		1	0.188738	1	1	523	751	1	181
CID00101_SKB	CID00936_SKB	Wz-3146	Tyrphostin-ag-494		1	0.188652	1	1	503	405	1	133
CID00487_ASC	CID00684_ASC	Phosphodiesterase-v-inhibitor-ii	My-5445		1	0.188256	1	1	251	479	1	109
CID01264_SKB	CID51482_SKB	Ici-162846	Nizatidine; Apo-nizatidine; Axid; Axid ar; Gen-nizatidine; Nizatidina; Nizatidine solution; Nizatidine-150; Nizatidine-300; Nizatidinum; Novo-nizatidine; Nu-nizatidine; Phl-nizatidine; Pms-nizatidine		1	0.188218	1	1	375	500	1	131
CID00486_ASC	CID00927_ASC	Tyrphostin-ag-835	Angiogenesis-inhibitor		1	0.188006	1	1	275	510	1	116
CID00922_ASC	CID01011_ASC	Bw-b70c	Rev-5901		1	0.187891	1	1	379	217	1	90
CID00549_NPC	CID00954_NPC	Malonoben	Tyrphostin-1		1	0.187858	1	1	710	470	1	164
CID00971_HA1E	CID51559_HA1E	Pirenzepine	Tropicamide; Mydriacyl; Odan-tropicamide; Paremyd; R.o.-tropamide; Tropicamid; Tropicamida; Tropicamidum		1	0.187793	5	5	579	533	5	160
CID00430_HA1E	CID00431_HA1E	Prednisolone-hemisuccinate	Prednisolone-acetate		1	0.187713	1	1	210	155	1	55
CID01437_MCF10A	CID01442_MCF10A	Mln-8054	Jwe-035		1	0.187573	1	1	515	612	1	160
CID00125_NPC	CID00410_NPC	Cgp-52411	Methyl-2,5-dihydroxycinnamate		1	0.187416	1	1	466	546	1	140
CID00410_HA1E	CID00549_HA1E	Methyl-2,5-dihydroxycinnamate	Malonoben		1	0.186813	1	1	242	351	1	85
CID00101_HA1E	CID00549_HA1E	Wz-3146	Malonoben		1	0.186736	1	1	391	351	1	107
CID00156_ASC	CID00542_ASC	Pyroxamide	Nsc-3852		1	0.186701	1	1	424	609	1	146
CID00213_HA1E	CID00610_HA1E	Akt-inhibitor-iv	Bml-257		1	0.186688	1	1	303	500	1	115
CID00748_NPC	CID00768_NPC	Bay-36-7620	Jnj-16259685		1	0.186486	1	1	532	441	1	138
CID00486_ASC	CID00936_ASC	Tyrphostin-ag-835	Tyrphostin-ag-494		1	0.186441	1	1	275	478	1	110
CID00141_PHH	CID01398_PHH	Zg-10	Jnk-9l		1	0.186395	1	1	669	239	1	137
CID00265_HA1E	CID01285_HA1E	7b-cis	Selinexor		1	0.186364	1	1	346	518	1	123
CID00363_HA1E	CID01181_HA1E	Fluocinolone	Fluocinolone-acetonide		1	0.186347	2	2	333	365	2	101
CID01437_NPC.TAK	CID01442_NPC.TAK	Mln-8054	Jwe-035		1	0.185897	1	1	354	260	1	87
CID51565_NPC	CID57071_NPC	Carprofen; (+-)-6-chloro-alpha-methylcarbazole-2-acetic acid; (+/-)-2-(3-chloro-9h-carbazol-7-yl)propanoic acid; 2-(6-chloro-9h-carbazol-2-yl)-propionic acid; 6-chloro-alpha-methyl-9h-carbazole-2-acetic acid; Carprofène; Carprofeno; Carprofenum	Tolmetin; 1-methyl-5-(4-methylbenzoyl)-pyrrole-2-acetic acid; 1-methyl-5-p-toluoylpyrrole-2-acetic acid; 5-(p-toluoyl)-1-methylpyrrole-2-acetic acid; Tolmetin sodium; Tolmetina; Tolmétine; Tolmetino; Tolmetinum		1	0.185792	2	2	224	237	2	68
CID00602_ASC	CID00871_ASC	Cgp-71683	L-152804		1	0.185484	1	1	455	347	1	115
CID00531_HA1E	CID00597_HA1E	R-96544	Cinanserin		1	0.184962	1	1	520	343	1	123
CID00549_NEU	CID00935_NEU	Malonoben	Ag-494		1	0.184543	1	1	451	373	1	117
CID00486_NPC	CID00936_NPC	Tyrphostin-ag-835	Tyrphostin-ag-494		1	0.184426	1	1	331	280	1	90
CID01425_SKL.C	CID01468_SKL.C	Hmn-214	Gsk-461364		1	0.184116	1	1	316	412	1	102
CID00549_HA1E	CID00936_HA1E	Malonoben	Tyrphostin-ag-494		1	0.184	1	1	351	294	1	92
CID00141_HA1E	CID01430_HA1E	Zg-10	Cg-930		1	0.183898	1	1	623	832	1	201
CID00252_HA1E	CID01199_HA1E	Evodiamine	Amg-517		1	0.183849	1	1	406	326	1	107
CID00530_HA1E	CID01201_HA1E	Rg-14620	Rociletinib		1	0.183775	1	1	508	262	1	111
CID00101_SKB	CID00549_SKB	Wz-3146	Malonoben		1	0.183673	1	1	503	233	1	108
CID00868_NPC	CID01076_NPC	L-733060	Sdz-nkt-343		1	0.183575	1	1	503	299	1	114
CID00422_HA1E	CID00453_HA1E	Rs-39604	Gr-113808		1	0.183333	1	1	249	288	1	77
CID00488_HA1E	CID01465_HA1E	Phenanthridone	Iniparib		1	0.183276	1	1	693	459	1	160
CID00549_ASC	CID00954_ASC	Malonoben	Tyrphostin-1		1	0.183215	1	1	411	711	1	155
CID01074_HA1E	CID57180_HA1E	Pazufloxacin	Pefloxacin; Labocton; Pefloxacine; Pefloxacino; Pefloxacinum; Pflx		1	0.18319	2	2	314	265	2	85
CID00900_SKB	CID51773_SKB	Estradiol-valerate	Mestranol		1	0.183099	1	1	241	188	1	65
CID00101_PHH	CID00933_PHH	Wz-3146	Tyrphostin-ag-556		1	0.182734	1	1	523	380	1	127
CID51398_HA1E	CID51714_HA1E	Valrubicin; (8s, 10s)-8-glycoloyl-7,8,9,10-tetrahydro-6,8,11-trihydroxy-1-methoxy-10-[[2,3,6-trideoxy-3-(2,2,2-trifluoroacetamido)-α-l-lyxo-hexopyranosyl]oxy]-5,12-naphthacenedione 8²-valerate ; 2-oxo-2-[(2s,4s)-2,5,12-trihydroxy-7-methoxy-6,11-dioxo-4-({2,3,6-trideoxy-3-[(trifluoroacetyl)amino]hexopyranosyl}oxy)-1,2,3,4,6,11-hexahydrotetracen-2-yl]ethyl pentanoate; Valrubicina; Valrubicine; Valr…	Sparfloxacin; Cis-5-amino-1-cyclopropyl-7-(3,5-dimethyl-1-piperazinyl)-6,8-difluoro-1,4-dihydro-4-oxo-3-quinolinecarboxylic acid		1	0.182573	1	1	516	439	1	132
CID00549_ASC	CID00767_ASC	Malonoben	Tyrphostin-ag-99		1	0.182561	1	1	411	560	1	134
CID00358_NEU	CID00450_NEU	Glycodeoxycholic-acid	Gw-4064		1	0.182493	1	1	489	357	1	123
CID01271_HA1E	CID01465_HA1E	3-amino-benzamide	Iniparib		1	0.182371	1	1	403	459	1	120
CID00522_HA1E	CID01199_HA1E	Sb-366791	Amg-517		1	0.182229	1	1	519	326	1	121
CID00127_HA1E	CID00128_HA1E	Androstanol	Androstenol		1	0.181655	1	1	376	326	1	101
CID00354_HA1E	CID00454_HA1E	Helveticoside	Gitoxigenin		1	0.181609	1	1	369	168	1	79
CID00160_ASC	CID00790_ASC	Cay-10415	Ntzdpa		1	0.18144	1	1	472	438	1	131
CID00116_SKB	CID00410_SKB	Ei-346-erlotinib-analog	Methyl-2,5-dihydroxycinnamate		1	0.181356	1	1	441	319	1	107
CID00522_HA1E	CID01089_HA1E	Sb-366791	Sb-705498		1	0.18125	1	1	519	285	1	116
CID01477_HUVEC	CID01482_HUVEC	Wz-4002	Ast-1306		1	0.181149	2	2	477	399	2	123
CID00108_SKB	CID00542_SKB	Hc-toxin	Nsc-3852		1	0.181055	1	1	585	585	1	151
CID01380_PHH	CID01396_PHH	Azd-6482	Zstk-474		1	0.180967	4	4	358	471	4	116
CID01034_HA1E	CID01357_HA1E	Avagacestat	Semagacestat		1	0.180929	1	1	277	249	1	74
CID00116_ASC	CID00549_ASC	Ei-346-erlotinib-analog	Malonoben		1	0.180672	1	1	513	411	1	129
CID01089_HA1E	CID01199_HA1E	Sb-705498	Amg-517		1	0.180672	1	1	285	326	1	86
CID00835_HA1E	CID01469_HA1E	Pd-407824	Mk-1775		1	0.180599	1	1	304	877	1	175
CID00392_HA1E	CID56900_HA1E	Bntx	Nalbuphine; N-cyclobutylmethyl-4,5alpha-epoxy-3,6alpha,14-morphinantriol; Nalbufina; Nalbuphin; Nalbuphine hydrochloride; Nalbuphinum		1	0.180599	3	3	591	701	3	175
CID00887_NPC	CID00916_NPC	Hemado	Cgs-21680		1	0.180495	4	4	331	544	4	124
CID00116_SKB	CID00549_SKB	Ei-346-erlotinib-analog	Malonoben		1	0.180479	1	1	441	233	1	98
CID00116_PHH	CID00486_PHH	Ei-346-erlotinib-analog	Tyrphostin-ag-835		1	0.180451	1	1	462	581	1	144
CID00530_ASC	CID00927_ASC	Rg-14620	Angiogenesis-inhibitor		1	0.18038	1	1	303	510	1	114
CID00477_ASC	CID00489_ASC	Aminopentamide	Nitrocaramiphen		1	0.180307	1	1	478	567	1	141
CID00498_NPC	CID00504_NPC	Zolantidine	Tiotidine		1	0.180036	1	1	283	433	1	101
CID00134_ASC	CID01430_ASC	Bi-78d3	Cg-930		1	0.179941	1	1	294	557	1	122
CID00489_ASC	CID57060_ASC	Nitrocaramiphen	Cyclopentolate; (+-)-cyclopentolate; (±)-cyclopentolate; 1-hydroxy-alpha-phenylcyclopentaneacetic acid 2-(dimethylamino)ethyl ester; 2-(dimethylamino)ethyl 1-hydroxy-alpha-phenylcyclopentaneacetate; 2-(dimethylamino)ethyl 2-(1-hydroxycyclopentyl)-2-phenylacetate; 2-phenyl-2-(1-hydroxycyclopentyl)ethanoic acid beta-(dimethylamino)ethyl ester; Ak-pentolate; Alpha-(1-hydroxycyclopentyl)benzeneacetic…		1	0.179618	1	1	567	477	1	141
CID00486_SKB	CID00927_SKB	Tyrphostin-ag-835	Angiogenesis-inhibitor		1	0.179412	1	1	514	350	1	122
CID01250_HA1E	CID57270_HA1E	Licarbazepine	Moracizine; [10-(3-morpholin-4-yl-propionyl)-10h-phenothiazin-2-yl]-carbamic acid ethyl ester; En-313; Ethmozin; Ethyl 10-(3-morpholinopropionyl)phenothiazine-2-carbamate; Ethyl 10-(beta-n-morpholinylpropionyl)phenothiazine-2-carbamate; Etmozin; Moracizin; Moracizina; Moracizinum; Moricizine		1	0.179402	1	1	405	362	1	108
CID00574_SKB	CID01081_SKB	Gw-405833	Jte-907		1	0.17931	1	1	407	315	1	104
CID00676_NPC	CID01144_NPC	Pco-400	Y-27152		1	0.179159	2	2	357	337	2	98
CID00315_HA1E	CID00927_HA1E	Benzyl-quinazolin-4-yl-amine	Angiogenesis-inhibitor		1	0.178988	1	1	133	183	1	46
CID00114_NPC	CID00472_NPC	Acetyl-farnesyl-cysteine	Badge		1	0.178932	1	1	486	401	1	124
CID00639_HA1E	CID00850_HA1E	U-99194	Ngb-2904		1	0.178862	1	1	369	258	1	88
CID00290_HA1E	CID01322_HA1E	Tiaprofenic-acid	Indobufen		1	0.178788	2	2	164	254	2	59
CID00101_HA1E	CID01201_HA1E	Wz-3146	Rociletinib		1	0.178782	1	1	391	262	1	91
CID00324_HA1E	CID00814_HA1E	Psb-36	Sch-58261		1	0.178344	4	4	176	206	4	56
CID00486_SKB	CID00954_SKB	Tyrphostin-ag-835	Tyrphostin-1		1	0.178273	1	1	514	407	1	128
CID00583_NPC	CID00735_NPC	Ergocornine	Carmoxirole		1	0.178182	1	1	394	296	1	98
CID00141_NPC	CID01430_NPC	Zg-10	Cg-930		1	0.178178	1	1	492	769	1	178
CID00678_HA1E	CID56982_HA1E	Buphenine	Orciprenaline; Alupent aer; Metaproterenol; Metaproterenol sulfate; Nu-orciprenaline; Orcipren; Orciprenalina; Orciprenalinum		1	0.178042	1	1	251	161	1	60
CID00446_SKB	CID57304_SKB	Isoxicam	Ketorolac; (+-)-5-benzoyl-2,3-dihydro-1h-pyrrolizine-1-carboxylic acid; (+-)-ketorolac; Acular; Acular ls; Acuvail; Apo-ketorolac injectable; Kétorolac; Ketorolac tromethamine; Ketorolac tromethamine injection usp; Ketorolac tromethamine injection, usp; Ketorolaco; Ketorolacum; Ketotolac tromethamine; Mar-ketorolac; Mint-ketorolac; Nu-ketorolac; Nu-ketorolac ophthalmic solution; Rac-ketorolac; Ra…		1	0.177986	2	2	245	291	2	76
CID00482_ASC	CID00694_ASC	Tyrphostin-ag-82	Lavendustin-a		1	0.177778	2	2	313	382	2	96
CID00410_NPC	CID00954_NPC	Methyl-2,5-dihydroxycinnamate	Tyrphostin-1		1	0.177719	1	1	546	470	1	134
CID00664_PHH	CID00665_PHH	Rs-67506	Rs-67333		1	0.177632	1	1	439	351	1	108
CID00856_ASC	CID01219_ASC	Mek1-2-inhibitor	As-703026		1	0.177542	2	2	441	415	2	117
CID00762_ASC	CID00933_ASC	Tyrphostin-ag-18	Tyrphostin-ag-556		1	0.177419	1	1	418	295	1	99
CID01050_NPC	CID01144_NPC	Y-26763	Y-27152		1	0.177388	2	2	310	337	2	91
CID00332_HA1E	CID56955_HA1E	Oxotremorine-sesquifumarate	Bethanechol; (2-hydroxypropyl)trimethylammonium carbamate; 2-(carbamoyloxy)-n,n,n-trimethylpropan-1-aminium; 2-carbamoyloxypropyl-trimethylazanium; Amidopropyldimethylbetaine; Bethanechol chloride; Carbamoyl-beta-methylcholine; Carbamoyl-β-methylcholine; Carbamyl-beta-methylcholine; Carbamyl-β-methylcholine; Phl-bethanechol chloride; Urecholine		1	0.177122	4	4	659	368	4	144
CID00530_SKB	CID00935_SKB	Rg-14620	Ag-494		1	0.177083	1	1	391	341	1	102
CID01150_HA1E	CID57031_HA1E	Vinburnine	Diphenidol; Alpha,alpha-diphenyl-1-piperidinebutanol; Difenidol; Difenidolo; Difenidolum; Diphenyl(3-(1-piperidyl)propyl)carbinol		1	0.177007	4	4	349	343	4	97
CID00101_PHH	CID00954_PHH	Wz-3146	Tyrphostin-1		1	0.17698	1	1	523	545	1	143
CID00480_SKB	CID51591_SKB	Alclometasone	Rimexolone; Rimexolon; Vexol		1	0.176796	2	2	252	187	2	64
CID01477_SKL	CID01482_SKL	Wz-4002	Ast-1306		1	0.176527	2	2	541	813	2	185
CID00141_HA1E	CID01424_HA1E	Zg-10	Cc-401		1	0.176211	1	1	623	581	1	160
CID00549_PHH	CID00933_PHH	Malonoben	Tyrphostin-ag-556		1	0.176	1	1	599	380	1	132
CID00392_HA1E	CID00951_HA1E	Bntx	Alvimopan		1	0.175869	3	3	591	720	3	172
CID01020_HA1E	CID01041_HA1E	Tacalcitol	Maxacalcitol		1	0.175824	1	1	195	266	1	64
CID01548_SKB	CID51462_SKB	Diflorasone	Desoximetasone; (11beta,16alpha)-9-fluoro-11,21-dihydroxy-16-methylpregna-1,4-diene-3,20-dione; 9alpha-fluoro-16alpha-methyl-delta(1)-corticosterone; Desoximetason; Desoximetasona; Désoximétasone; Desoximetasonum; Desoxymethasone; Topicort; Topicort gel; Topicort mild; Topicort ointment		1	0.175676	2	2	252	319	2	78
CID00101_ASC	CID00549_ASC	Wz-3146	Malonoben		1	0.175516	1	1	454	411	1	119
CID00125_PHH	CID00933_PHH	Cgp-52411	Tyrphostin-ag-556		1	0.175277	1	1	314	380	1	95
CID00410_NPC	CID00762_NPC	Methyl-2,5-dihydroxycinnamate	Tyrphostin-ag-18		1	0.175258	1	1	546	350	1	119
CID00651_HA1E	CID01088_HA1E	Skf-89976a	Ci-966		1	0.175238	1	1	341	323	1	92
CID00148_NEU	CID00899_NEU	Zibotentan	Fr-139317		1	0.175207	1	1	462	310	1	106
CID00794_HA1E	CID00993_HA1E	Zd-7155	Olmesartan-medoxomil		1	0.17517	1	1	378	360	1	103
CID00498_SKB	CID00504_SKB	Zolantidine	Tiotidine		1	0.174888	1	1	277	284	1	78
CID01127_HA1E	CID51350_HA1E	Triamcinolone-acetonide	Medrysone; 11beta-hydroxy-6alpha-methylpregn-4-ene-3,20-dione; Hms		1	0.174847	1	1	344	511	1	114
CID00869_NPC	CID01057_NPC	L-732138	Fk-888		1	0.174603	2	2	293	342	2	88
CID00486_SKB	CID00933_SKB	Tyrphostin-ag-835	Tyrphostin-ag-556		1	0.174556	1	1	514	339	1	118
CID00454_HA1E	CID01756_HA1E	Gitoxigenin	Sarmentogenin		1	0.174507	1	1	168	634	1	115
CID00125_NPC	CID00530_NPC	Cgp-52411	Rg-14620		1	0.174475	1	1	466	292	1	108
CID00676_NPC	CID01050_NPC	Pco-400	Y-26763		1	0.174419	2	2	357	310	2	90
CID00706_NPC	CID00906_NPC	Isorotenone	Tubaic-acid		1	0.174242	1	1	321	356	1	92
CID00703_HA1E	CID01034_HA1E	Jlk-6	Avagacestat		1	0.174107	1	1	289	277	1	78
CID00403_HA1E	CID00486_HA1E	Tyrphostin-ag-527	Tyrphostin-ag-835		1	0.174089	1	1	332	270	1	86
CID01127_HA1E	CID01618_HA1E	Triamcinolone-acetonide	Mometasone		1	0.174084	1	1	344	622	1	133
CID00084_HA1E	CID00549_HA1E	Erbstatin-analog	Malonoben		1	0.174009	1	1	225	351	1	79
CID00439_ASC	CID01220_ASC	Mebeverine	Vincamine		1	0.173913	4	4	272	300	4	80
CID00107_HA1E	CID01026_HA1E	K-858	Sb-743921		1	0.173828	1	1	336	328	1	89
CID00762_SKB	CID00954_SKB	Tyrphostin-ag-18	Tyrphostin-1		1	0.173789	1	1	503	407	1	122
CID00755_ASC	CID00877_ASC	Az-10417808	Ivachtin		1	0.173448	1	1	210	366	1	81
CID00087_HA1E	CID00161_HA1E	Tubacin	Wt-171		1	0.17342	1	1	406	387	1	107
CID00814_NPC	CID00853_NPC	Sch-58261	Mrs-1754		1	0.173045	4	4	326	445	4	104
CID00140_ASC	CID00542_ASC	Hnha	Nsc-3852		1	0.173014	1	1	578	609	1	159
CID00549_ASC	CID00936_ASC	Malonoben	Tyrphostin-ag-494		1	0.172821	1	1	411	478	1	117
CID00252_HA1E	CID01089_HA1E	Evodiamine	Sb-705498		1	0.172794	1	1	406	285	1	94
CID00116_HA1E	CID00936_HA1E	Ei-346-erlotinib-analog	Tyrphostin-ag-494		1	0.172598	1	1	420	294	1	97
CID00602_NPC	CID00847_NPC	Cgp-71683	Ntncb		1	0.172497	1	1	760	273	1	143
CID00486_ASC	CID00767_ASC	Tyrphostin-ag-835	Tyrphostin-ag-99		1	0.172308	1	1	275	560	1	112
CID01181_HA1E	CID57724_HA1E	Fluocinolone-acetonide	Fludroxycortide; Cordran; Drenison tape m 170 4mcg sq cm; Fludrossicortide; Fludroxicortida; Fludroxicortide; Fludroxycortid; Fludroxycortidum; Flurandrenolide; Flurandrenolide cream; Flurandrenolone; Nolix		1	0.172249	2	2	365	435	2	108
CID00933_NPC	CID00954_NPC	Tyrphostin-ag-556	Tyrphostin-1		1	0.172185	1	1	523	470	1	130
CID01219_PHH	CID55063_PHH	As-703026	Pd-0325901		1	0.172161	2	2	426	267	2	94
CID01424_HUVEC	CID01430_HUVEC	Cc-401	Cg-930		1	0.171937	1	1	347	304	1	87
CID00403_PHH	CID00762_PHH	Tyrphostin-ag-527	Tyrphostin-ag-18		1	0.171854	1	1	433	525	1	127
CID01477_ASC.C	CID01482_ASC.C	Wz-4002	Ast-1306		1	0.171779	2	2	283	338	2	84
CID00549_PHH	CID00762_PHH	Malonoben	Tyrphostin-ag-18		1	0.171633	1	1	599	525	1	144
CID01376_MCF10A	CID01434_MCF10A	Su-11274	Jnj-38877605		1	0.17161	1	1	699	541	1	162
CID01186_HA1E	CID01764_HA1E	Emedastine	Methapyrilene		1	0.171598	1	1	978	559	1	203
CID00262_HA1E	CID01271_HA1E	Ag-14361	3-amino-benzamide		1	0.171498	1	1	667	403	1	142
CID00527_PHH	CID00697_PHH	Remacemide	L-701252		1	0.171429	1	1	371	848	1	162
CID00395_HA1E	CID00936_HA1E	Bibu-1361	Tyrphostin-ag-494		1	0.171285	1	1	209	294	1	68
CID00519_PHH	CID00764_PHH	Ikk-2-inhibitor	Ikk-16		1	0.171159	1	1	502	455	1	127
CID00519_SKB	CID00999_SKB	Ikk-2-inhibitor	Ikk-2-inhibitor-v		1	0.171053	1	1	263	691	1	130
CID00629_HA1E	CID01311_HA1E	Zatebradine	Zd-7288		1	0.170878	4	4	632	439	4	142
CID00487_HA1E	CID00684_HA1E	Phosphodiesterase-v-inhibitor-ii	My-5445		1	0.170807	1	1	228	166	1	55
CID00768_NPC	CID00796_NPC	Jnj-16259685	Ym-298198		1	0.170659	1	1	441	419	1	114
CID00479_HA1E	CID01199_HA1E	Amg-9810	Amg-517		1	0.170626	1	1	268	326	1	79
CID00430_NPC	CID00431_NPC	Prednisolone-hemisuccinate	Prednisolone-acetate		1	0.17004	1	1	236	387	1	84
CID01047_HA1E	CID01577_HA1E	Cytochalasin-b	Cytochalasin-d		1	0.169913	1	1	746	466	1	157
CID00101_HA1E	CID00395_HA1E	Wz-3146	Bibu-1361		1	0.169811	1	1	391	209	1	81
CID00410_SKB	CID00935_SKB	Methyl-2,5-dihydroxycinnamate	Ag-494		1	0.169776	1	1	319	341	1	91
CID00530_ASC	CID00954_ASC	Rg-14620	Tyrphostin-1		1	0.169765	1	1	303	711	1	137
CID00395_HA1E	CID00549_HA1E	Bibu-1361	Malonoben		1	0.169643	1	1	209	351	1	76
CID00900_ASC	CID51773_ASC	Estradiol-valerate	Mestranol		1	0.169528	1	1	380	198	1	79
CID00108_NPC	CID00156_NPC	Hc-toxin	Pyroxamide		1	0.169516	1	1	391	515	1	119
CID00690_SKB	CID01675_SKB	Bemesetron	Azasetron		1	0.169369	2	2	357	359	2	94
CID00403_HA1E	CID00936_HA1E	Tyrphostin-ag-527	Tyrphostin-ag-494		1	0.169355	1	1	332	294	1	84
CID00101_PHH	CID00549_PHH	Wz-3146	Malonoben		1	0.169287	1	1	523	599	1	140
CID00141_NPC	CID01398_NPC	Zg-10	Jnk-9l		1	0.169275	1	1	492	395	1	119
CID00527_ASC	CID00697_ASC	Remacemide	L-701252		1	0.1692	1	1	520	803	1	167
CID01477_NPC.CAS9	CID01482_NPC.CAS9	Wz-4002	Ast-1306		1	0.168798	2	2	204	295	2	66
CID51591_HA1E	CID57724_HA1E	Rimexolone; Rimexolon; Vexol	Fludroxycortide; Cordran; Drenison tape m 170 4mcg sq cm; Fludrossicortide; Fludroxicortida; Fludroxicortide; Fludroxycortid; Fludroxycortidum; Flurandrenolide; Flurandrenolide cream; Flurandrenolone; Nolix		1	0.168539	2	2	374	435	2	105
CID00431_ASC	CID51350_ASC	Prednisolone-acetate	Medrysone; 11beta-hydroxy-6alpha-methylpregn-4-ene-3,20-dione; Hms		1	0.168521	1	1	398	431	1	106
CID00494_HA1E	CID01318_HA1E	Methyl-angolensate	Prx-08066		1	0.16844	1	1	456	256	1	95
CID00549_PHH	CID00954_PHH	Malonoben	Tyrphostin-1		1	0.168433	1	1	599	545	1	143
CID00101_HA1E	CID01474_HA1E	Wz-3146	Osimertinib		1	0.168407	1	1	391	571	1	129
CID00748_ASC	CID00768_ASC	Bay-36-7620	Jnj-16259685		1	0.168405	1	1	497	370	1	113
CID00101_NPC	CID00125_NPC	Wz-3146	Cgp-52411		1	0.16835	1	1	266	466	1	100
CID00422_PHH	CID00453_PHH	Rs-39604	Gr-113808		1	0.168142	1	1	382	474	1	114
CID01270_ASC	CID01378_ASC	Deforolimus	Torin-2		1	0.168067	1	1	349	254	1	80
CID00125_HA1E	CID01474_HA1E	Cgp-52411	Osimertinib		1	0.168056	1	1	315	571	1	121
CID00498_HA1E	CID51482_HA1E	Zolantidine	Nizatidine; Apo-nizatidine; Axid; Axid ar; Gen-nizatidine; Nizatidina; Nizatidine solution; Nizatidine-150; Nizatidine-300; Nizatidinum; Novo-nizatidine; Nu-nizatidine; Phl-nizatidine; Pms-nizatidine		1	0.167964	1	1	744	382	1	151
CID00676_ASC	CID01050_ASC	Pco-400	Y-26763		1	0.167916	2	2	296	529	2	112
CID00134_HA1E	CID01424_HA1E	Bi-78d3	Cc-401		1	0.167861	1	1	715	581	1	164
CID00369_HA1E	CID01044_HA1E	Eticlopride	Nemonapride		1	0.167785	3	3	251	315	3	75
CID00125_HA1E	CID00549_HA1E	Cgp-52411	Malonoben		1	0.167619	1	1	315	351	1	88
CID00116_NPC	CID00410_NPC	Ei-346-erlotinib-analog	Methyl-2,5-dihydroxycinnamate		1	0.167614	1	1	379	546	1	118
CID00116_ASC	CID00762_ASC	Ei-346-erlotinib-analog	Tyrphostin-ag-18		1	0.16759	1	1	513	418	1	121
CID00486_ASC	CID00954_ASC	Tyrphostin-ag-835	Tyrphostin-1		1	0.1673	1	1	275	711	1	132
CID01477_NEU	CID01482_NEU	Wz-4002	Ast-1306		1	0.167273	2	2	633	458	2	138
CID00127_NPC	CID00128_NPC	Androstanol	Androstenol		1	0.167247	1	1	358	386	1	96
CID00524_HA1E	CID00955_HA1E	Sb-221284	Rs-127445		1	0.167131	3	3	319	559	3	120
CID00549_NPC	CID00767_NPC	Malonoben	Tyrphostin-ag-99		1	0.167085	1	1	710	286	1	133
CID00101_PHH	CID00486_PHH	Wz-3146	Tyrphostin-ag-835		1	0.16707	1	1	523	581	1	138
CID00726_HA1E	CID00794_HA1E	Emd-66684	Zd-7155		1	0.167017	1	1	839	378	1	159
CID00388_HA1E	CID00518_HA1E	Cgs-15943	Sch-442416		1	0.166994	4	4	256	385	4	85
CID00414_ASC	CID01229_ASC	Salsolinol	Trimethobenzamide		1	0.166954	1	1	418	346	1	97
CID00532_PHH	CID00801_PHH	Proxyfan	Vuf-5681		1	0.166667	1	1	513	379	1	115
CID00125_HA1E	CID01201_HA1E	Cgp-52411	Rociletinib		1	0.166667	1	1	315	262	1	78
CID00446_ASC	CID51801_ASC	Isoxicam	Phenazone; Antipyrine; 1,2-dihydro-1,5-dimethyl-2-phenyl-3h-pyrazol-3-one; 2,3-dimethyl-1-phenyl-5-pyrazolone; Analgesine; Fenazon; Fenazona; Phenazon		1	0.166667	2	2	261	439	2	91
CID00530_PHH	CID00549_PHH	Rg-14620	Malonoben		1	0.166331	1	1	751	599	1	165
CID01181_HA1E	CID51790_HA1E	Fluocinolone-acetonide	Ciclesonide; Alvesco; Apo-ciclesonide; Omnaris; Omnaris hfa; Zetonna		1	0.166311	2	2	365	225	2	78
CID00936_SKB	CID00954_SKB	Tyrphostin-ag-494	Tyrphostin-1		1	0.165884	1	1	405	407	1	106
CID01477_NPC.TAK	CID01482_NPC.TAK	Wz-4002	Ast-1306		1	0.165537	2	2	905	376	2	171
CID00748_PHH	CID00796_PHH	Bay-36-7620	Ym-298198		1	0.165517	1	1	301	429	1	96
CID00116_HA1E	CID00403_HA1E	Ei-346-erlotinib-analog	Tyrphostin-ag-527		1	0.165289	1	1	420	332	1	100
CID00116_HA1E	CID00125_HA1E	Ei-346-erlotinib-analog	Cgp-52411		1	0.165217	1	1	420	315	1	95
CID51591_ASC	CID57724_ASC	Rimexolone; Rimexolon; Vexol	Fludroxycortide; Cordran; Drenison tape m 170 4mcg sq cm; Fludrossicortide; Fludroxicortida; Fludroxicortide; Fludroxycortid; Fludroxycortidum; Flurandrenolide; Flurandrenolide cream; Flurandrenolone; Nolix		1	0.165187	2	2	358	353	2	93
CID01437_NPC	CID01442_NPC	Mln-8054	Jwe-035		1	0.165049	1	1	422	502	1	119
CID00530_HA1E	CID00954_HA1E	Rg-14620	Tyrphostin-1		1	0.165006	1	1	508	642	1	149
CID00116_HA1E	CID01474_HA1E	Ei-346-erlotinib-analog	Osimertinib		1	0.164948	1	1	420	571	1	128
CID00111_NPC	CID00451_NPC	Hydroxycholesterol	Gw-3965		1	0.16482	3	3	528	407	3	119
CID00479_HA1E	CID01089_HA1E	Amg-9810	Sb-705498		1	0.16476	1	1	268	285	1	72
CID00431_ASC	CID00471_ASC	Prednisolone-acetate	Betamethasone-acetate		1	0.164751	1	1	398	266	1	86
CID00455_SKB	CID51433_SKB	Fenbufen	Tenoxicam; Nu-tenoxicam; Ténoxicam; Tenoxicam tablets; Tenoxicam-20; Tenoxicamum		1	0.164751	2	2	138	186	2	43
CID00631_HA1E	CID00814_HA1E	Zm-241385	Sch-58261		1	0.164706	4	4	213	206	4	56
CID00660_PHH	CID00818_PHH	Sb-218795	Sb-222200		1	0.164497	1	1	615	473	1	139
CID00689_ASC	CID00974_ASC	Mdl-72832	Xaliproden		1	0.164495	1	1	239	516	1	101
CID51710_NPC	CID56998_NPC	Nadolol; Corgard; Teva-nadolol	Carteolol; Carteolol hydrochloride; Carteololum		1	0.164297	3	3	479	315	3	104
CID00012_NEU	CID00136_NEU	M-344	Apha-compound-8		1	0.16416	1	1	684	318	1	131
CID00276_NEU	CID54634_NEU	Hydroxytacrine-maleate-(r,s)	Huperzine-a		1	0.164159	1	1	426	511	1	120
CID00767_NPC	CID00933_NPC	Tyrphostin-ag-99	Tyrphostin-ag-556		1	0.164087	1	1	286	523	1	106
CID00530_HA1E	CID00936_HA1E	Rg-14620	Tyrphostin-ag-494		1	0.164013	1	1	508	294	1	103
CID00529_ASC	CID00828_ASC	Rs-100329	Rs-17053		1	0.163934	2	2	293	387	2	90
CID00403_HA1E	CID01201_HA1E	Tyrphostin-ag-527	Rociletinib		1	0.1639	1	1	332	262	1	79
CID00148_HA1E	CID01323_HA1E	Zibotentan	Atrasentan		1	0.1639	1	1	342	269	1	79
CID00498_SKB	CID01264_SKB	Zolantidine	Ici-162846		1	0.16381	1	1	277	375	1	86
CID00667_HA1E	CID00955_HA1E	Rs-102221	Rs-127445		1	0.163673	3	3	753	559	3	164
CID00486_NPC	CID00762_NPC	Tyrphostin-ag-835	Tyrphostin-ag-18		1	0.163534	1	1	331	350	1	87
CID00117_HA1E	CID00693_HA1E	Terreic-acid-(-)	Lfm-a13		1	0.163507	1	1	455	639	1	138
CID00856_ASC	CID55063_ASC	Mek1-2-inhibitor	Pd-0325901		1	0.163507	2	2	441	674	2	138
CID00101_ASC	CID00762_ASC	Wz-3146	Tyrphostin-ag-18		1	0.163504	1	1	454	418	1	112
CID00784_NPC	CID00831_NPC	Dmab-anabaseine	Pnu-120596		1	0.16318	1	1	518	413	1	117
CID00430_ASC	CID01618_ASC	Prednisolone-hemisuccinate	Mometasone		1	0.163107	1	1	406	257	1	84
CID00403_HA1E	CID01474_HA1E	Tyrphostin-ag-527	Osimertinib		1	0.163043	1	1	332	571	1	120
CID01370_SKB	CID01427_SKB	Sb-590885	Gdc-0879		1	0.163022	1	1	228	392	1	82
CID01024_HA1E	CID01260_HA1E	Bibx-1382	Mubritinib		1	0.162912	2	2	338	404	2	94
CID00549_HA1E	CID01474_HA1E	Malonoben	Osimertinib		1	0.162853	1	1	351	571	1	121
CID00152_ASC	CID00743_ASC	Ha-14-1	Bcl2-inhibitor		1	0.162749	1	1	234	442	1	90
CID00455_ASC	CID51801_ASC	Fenbufen	Phenazone; Antipyrine; 1,2-dihydro-1,5-dimethyl-2-phenyl-3h-pyrazol-3-one; 2,3-dimethyl-1-phenyl-5-pyrazolone; Analgesine; Fenazon; Fenazona; Phenazon		1	0.162749	2	2	252	439	2	90
CID00471_NPC	CID01618_NPC	Betamethasone-acetate	Mometasone		1	0.162455	1	1	302	405	1	90
CID00441_ASC	CID00608_ASC	L-755507	Brl-37344		1	0.162325	3	3	370	265	3	81
CID00127_PHH	CID00128_PHH	Androstanol	Androstenol		1	0.162272	1	1	269	350	1	80
CID00549_ASC	CID00927_ASC	Malonoben	Angiogenesis-inhibitor		1	0.162238	1	1	411	510	1	116
CID00644_ASC	CID00684_ASC	T-0156	My-5445		1	0.162234	1	1	514	479	1	122
CID00549_HA1E	CID00933_HA1E	Malonoben	Tyrphostin-ag-556		1	0.162228	1	1	351	160	1	67
CID00479_NPC	CID00522_NPC	Amg-9810	Sb-366791		1	0.161905	1	1	307	345	1	85
CID00449_PHH	CID00501_PHH	Gw-7647	Pirinixic-acid		1	0.161867	1	1	890	389	1	163
CID00127_SKB	CID00128_SKB	Androstanol	Androstenol		1	0.161836	1	1	212	300	1	67
CID00116_HA1E	CID01201_HA1E	Ei-346-erlotinib-analog	Rociletinib		1	0.161818	1	1	420	262	1	89
CID00388_HA1E	CID00814_HA1E	Cgs-15943	Sch-58261		1	0.161725	4	4	256	206	4	60
CID00621_SKB	CID01675_SKB	Tropanyl-3,5-dimethylbenzoate	Azasetron		1	0.161654	2	2	302	359	2	86
CID00762_NPC	CID00936_NPC	Tyrphostin-ag-18	Tyrphostin-ag-494		1	0.161616	1	1	350	280	1	80
CID00518_SKB	CID00631_SKB	Sch-442416	Zm-241385		1	0.16145	4	4	272	479	4	98
CID00125_NPC	CID00767_NPC	Cgp-52411	Tyrphostin-ag-99		1	0.161398	1	1	466	286	1	97
CID00598_PHH	CID00768_PHH	Cpccoet	Jnj-16259685		1	0.161383	1	1	350	529	1	112
CID00603_NPC	CID56998_NPC	Cgp-20712	Carteolol; Carteolol hydrochloride; Carteololum		1	0.161359	3	3	267	315	3	76
CID00466_HA1E	CID00799_HA1E	Dcpib	Way-213613		1	0.161209	1	1	250	250	1	64
CID01076_HA1E	CID56635_HA1E	Sdz-nkt-343	Netupitant; 2-[3,5-bis(trifluoromethyl)phenyl]-n,2-dimethyl-n-[4-(2-methylphenyl)-6-(4-methyl-1-piperazinyl)-3-pyridinyl]propanamide		1	0.161157	1	1	411	792	1	156
CID00951_HA1E	CID56900_HA1E	Alvimopan	Nalbuphine; N-cyclobutylmethyl-4,5alpha-epoxy-3,6alpha,14-morphinantriol; Nalbufina; Nalbuphin; Nalbuphine hydrochloride; Nalbuphinum		1	0.161137	3	3	720	701	3	170
CID00530_HA1E	CID00762_HA1E	Rg-14620	Tyrphostin-ag-18		1	0.161074	1	1	508	230	1	96
CID00101_SKB	CID00954_SKB	Wz-3146	Tyrphostin-1		1	0.161064	1	1	503	407	1	115
CID00116_PHH	CID00125_PHH	Ei-346-erlotinib-analog	Cgp-52411		1	0.160862	1	1	462	314	1	97
CID01154_SKB	CID57304_SKB	Epirizole	Ketorolac; (+-)-5-benzoyl-2,3-dihydro-1h-pyrrolizine-1-carboxylic acid; (+-)-ketorolac; Acular; Acular ls; Acuvail; Apo-ketorolac injectable; Kétorolac; Ketorolac tromethamine; Ketorolac tromethamine injection usp; Ketorolac tromethamine injection, usp; Ketorolaco; Ketorolacum; Ketotolac tromethamine; Mar-ketorolac; Mint-ketorolac; Nu-ketorolac; Nu-ketorolac ophthalmic solution; Rac-ketorolac; Ra…		1	0.160569	2	2	316	291	2	79
CID00395_HA1E	CID01201_HA1E	Bibu-1361	Rociletinib		1	0.160526	1	1	209	262	1	61
CID00101_HA1E	CID00936_HA1E	Wz-3146	Tyrphostin-ag-494		1	0.160517	1	1	391	294	1	87
CID00403_PHH	CID00936_PHH	Tyrphostin-ag-527	Tyrphostin-ag-494		1	0.160494	1	1	433	394	1	104
CID01005_HA1E	CID01030_HA1E	Pinaverium	Otilonium		1	0.160458	1	1	207	242	1	56
CID00430_HA1E	CID01127_HA1E	Prednisolone-hemisuccinate	Triamcinolone-acetonide		1	0.160271	1	1	210	344	1	71
CID01424_SKL.C	CID01430_SKL.C	Cc-401	Cg-930		1	0.160256	1	1	432	365	1	100
CID01154_ASC	CID51565_ASC	Epirizole	Carprofen; (+-)-6-chloro-alpha-methylcarbazole-2-acetic acid; (+/-)-2-(3-chloro-9h-carbazol-7-yl)propanoic acid; 2-(6-chloro-9h-carbazol-2-yl)-propionic acid; 6-chloro-alpha-methyl-9h-carbazole-2-acetic acid; Carprofène; Carprofeno; Carprofenum		1	0.160164	2	2	292	305	2	78
CID00410_ASC	CID00486_ASC	Methyl-2,5-dihydroxycinnamate	Tyrphostin-ag-835		1	0.160149	1	1	408	275	1	86
CID00794_NPC	CID00993_NPC	Zd-7155	Olmesartan-medoxomil		1	0.160131	1	1	378	392	1	98
CID00410_ASC	CID00549_ASC	Methyl-2,5-dihydroxycinnamate	Malonoben		1	0.160126	1	1	408	411	1	102
CID00768_NEU	CID00854_NEU	Jnj-16259685	Ly-456236		1	0.16005	1	1	439	570	1	129
CID00960_HA1E	CID57069_HA1E	Fenoterol	Ritodrine; Du-21220; Ritodrina; Ritodrinium		1	0.16	4	4	533	463	4	124
CID00446_ASC	CID57304_ASC	Isoxicam	Ketorolac; (+-)-5-benzoyl-2,3-dihydro-1h-pyrrolizine-1-carboxylic acid; (+-)-ketorolac; Acular; Acular ls; Acuvail; Apo-ketorolac injectable; Kétorolac; Ketorolac tromethamine; Ketorolac tromethamine injection usp; Ketorolac tromethamine injection, usp; Ketorolaco; Ketorolacum; Ketotolac tromethamine; Mar-ketorolac; Mint-ketorolac; Nu-ketorolac; Nu-ketorolac ophthalmic solution; Rac-ketorolac; Ra…		1	0.159919	2	2	261	361	2	79
CID00847_HA1E	CID00871_HA1E	Ntncb	L-152804		1	0.159864	1	1	207	154	1	47
CID01380_ASC	CID01396_ASC	Azd-6482	Zstk-474		1	0.159824	4	4	226	598	4	109
CID00598_ASC	CID00768_ASC	Cpccoet	Jnj-16259685		1	0.159722	1	1	353	370	1	92
CID00101_PHH	CID00403_PHH	Wz-3146	Tyrphostin-ag-527		1	0.159675	1	1	523	433	1	118
CID01434_SKL.C	CID01485_SKL.C	Jnj-38877605	Pf-04217903		1	0.159631	1	1	516	473	1	121
CID00089_HA1E	CID00161_HA1E	Tubastatin-a	Wt-171		1	0.159601	1	1	604	387	1	128
CID00486_HA1E	CID00549_HA1E	Tyrphostin-ag-835	Malonoben		1	0.159596	1	1	270	351	1	79
CID00116_NPC	CID00125_NPC	Ei-346-erlotinib-analog	Cgp-52411		1	0.159574	1	1	379	466	1	105
CID00441_NPC	CID00670_NPC	L-755507	Procaterol		1	0.159555	3	3	340	338	3	86
CID01270_HA1E	CID01378_HA1E	Deforolimus	Torin-2		1	0.159457	1	1	415	1073	1	188
CID00446_NPC	CID57071_NPC	Isoxicam	Tolmetin; 1-methyl-5-(4-methylbenzoyl)-pyrrole-2-acetic acid; 1-methyl-5-p-toluoylpyrrole-2-acetic acid; 5-(p-toluoyl)-1-methylpyrrole-2-acetic acid; Tolmetin sodium; Tolmetina; Tolmétine; Tolmetino; Tolmetinum		1	0.159363	2	2	381	237	2	80
CID00524_SKB	CID00667_SKB	Sb-221284	Rs-102221		1	0.159292	3	3	269	289	3	72
CID00431_PHH	CID51350_PHH	Prednisolone-acetate	Medrysone; 11beta-hydroxy-6alpha-methylpregn-4-ene-3,20-dione; Hms		1	0.159292	1	1	559	489	1	126
CID01024_HA1E	CID01248_HA1E	Bibx-1382	Av-412		1	0.159213	2	2	338	381	2	89
CID00764_PHH	CID00999_PHH	Ikk-16	Ikk-2-inhibitor-v		1	0.15917	1	1	455	665	1	138
CID00430_PHH	CID01618_PHH	Prednisolone-hemisuccinate	Mometasone		1	0.159091	1	1	423	466	1	112
CID00748_NEU	CID00768_NEU	Bay-36-7620	Jnj-16259685		1	0.159021	1	1	411	439	1	104
CID00032_FIBRNPC	CID00058_FIBRNPC	Mk-801	Dizocilpine		1	0.15873	6	6	225	469	6	90
CID00087_HA1E	CID00089_HA1E	Tubacin	Tubastatin-a		1	0.158672	1	1	406	604	1	129
CID00395_HA1E	CID00410_HA1E	Bibu-1361	Methyl-2,5-dihydroxycinnamate		1	0.15864	1	1	209	242	1	56
CID00394_HA1E	CID00899_HA1E	Bms-182874	Fr-139317		1	0.158537	1	1	171	338	1	65
CID00141_NPC	CID01424_NPC	Zg-10	Cc-401		1	0.158537	1	1	492	320	1	104
CID01370_MCF10A	CID01427_MCF10A	Sb-590885	Gdc-0879		1	0.158508	1	1	580	554	1	136
CID00762_PHH	CID00927_PHH	Tyrphostin-ag-18	Angiogenesis-inhibitor		1	0.158501	1	1	525	360	1	110
CID00498_HA1E	CID01071_HA1E	Zolantidine	Lafutidine		1	0.158451	1	1	744	328	1	135
CID00767_NPC	CID00936_NPC	Tyrphostin-ag-99	Tyrphostin-ag-494		1	0.158351	1	1	286	280	1	73
CID00101_HA1E	CID00403_HA1E	Wz-3146	Tyrphostin-ag-527		1	0.158348	1	1	391	332	1	92
CID00621_HA1E	CID00690_HA1E	Tropanyl-3,5-dimethylbenzoate	Bemesetron		1	0.158182	2	2	215	461	2	87
CID01107_HA1E	CID01391_HA1E	Ripasudil	Y-39983		1	0.158177	2	2	293	631	2	118
CID00096_SKB	CID00768_SKB	3-matida	Jnj-16259685		1	0.15807	1	1	294	457	1	95
CID00676_ASC	CID01144_ASC	Pco-400	Y-27152		1	0.15807	2	2	296	459	2	95
CID00403_PHH	CID00927_PHH	Tyrphostin-ag-527	Angiogenesis-inhibitor		1	0.15798	1	1	433	360	1	97
CID00869_ASC	CID01057_ASC	L-732138	Fk-888		1	0.157895	2	2	192	251	2	57
CID01053_HA1E	CID56757_HA1E	Refametinib	Binimetinib		1	0.157468	2	2	444	329	2	97
CID00495_PHH	CID51627_PHH	Androsta-1,4-dien-3,17-dione	Exemestane; 6-methyleneandrosta-1,4-diene-3,17-dione; Act exemestane; Apo-exemestane; Aromasin; Exemestano; Exemestanum; Gd-exemestane; Med-exemestane; Mylan-exemestane; Teva-exemestane		1	0.157447	1	1	478	423	1	111
CID00670_HA1E	CID00972_HA1E	Procaterol	Indacaterol		1	0.157442	3	3	568	471	3	128
CID00455_ASC	CID51565_ASC	Fenbufen	Carprofen; (+-)-6-chloro-alpha-methylcarbazole-2-acetic acid; (+/-)-2-(3-chloro-9h-carbazol-7-yl)propanoic acid; 2-(6-chloro-9h-carbazol-2-yl)-propionic acid; 6-chloro-alpha-methyl-9h-carbazole-2-acetic acid; Carprofène; Carprofeno; Carprofenum		1	0.157428	2	2	252	305	2	71
CID00430_PHH	CID00471_PHH	Prednisolone-hemisuccinate	Betamethasone-acetate		1	0.157393	1	1	423	362	1	99
CID01477_HUES3	CID01482_HUES3	Wz-4002	Ast-1306		1	0.157377	2	2	211	176	2	48
CID00549_ASC	CID01474_ASC	Malonoben	Osimertinib		1	0.157343	1	1	411	330	1	90
CID00498_ASC	CID00504_ASC	Zolantidine	Tiotidine		1	0.157285	1	1	205	531	1	95
CID00663_HA1E	CID01130_HA1E	Ro-10-5824	Abt-724		1	0.157175	1	1	253	298	1	69
CID00768_FIBRNPC	CID00796_FIBRNPC	Jnj-16259685	Ym-298198		1	0.157076	1	1	476	354	1	101
CID00549_HA1E	CID00927_HA1E	Malonoben	Angiogenesis-inhibitor		1	0.157044	1	1	351	183	1	68
CID00847_NPC	CID00871_NPC	Ntncb	L-152804		1	0.156934	1	1	273	412	1	86
CID00936_HA1E	CID01201_HA1E	Tyrphostin-ag-494	Rociletinib		1	0.156818	1	1	294	262	1	69
CID00549_PHH	CID00936_PHH	Malonoben	Tyrphostin-ag-494		1	0.156785	1	1	599	394	1	119
CID00486_PHH	CID00549_PHH	Tyrphostin-ag-835	Malonoben		1	0.156682	1	1	581	599	1	136
CID00134_NPC	CID00141_NPC	Bi-78d3	Zg-10		1	0.156559	1	1	414	492	1	111
CID00116_NPC	CID00954_NPC	Ei-346-erlotinib-analog	Tyrphostin-1		1	0.156483	1	1	379	470	1	105
CID00358_NPC	CID00450_NPC	Glycodeoxycholic-acid	Gw-4064		1	0.156425	1	1	411	507	1	112
CID00032_NEU	CID00058_NEU	Mk-801	Dizocilpine		1	0.156385	6	6	364	545	6	109
CID00640_NEU	CID00938_NEU	Telenzepine	Piperidolate		1	0.156379	1	1	251	349	1	76
CID00874_HA1E	CID01351_HA1E	Jx-401	Losmapimod		1	0.156284	1	1	790	367	1	143
CID00927_NPC	CID00936_NPC	Angiogenesis-inhibitor	Tyrphostin-ag-494		1	0.15625	1	1	234	280	1	65
CID00762_NPC	CID00954_NPC	Tyrphostin-ag-18	Tyrphostin-1		1	0.15625	1	1	350	470	1	100
CID00125_NPC	CID00954_NPC	Cgp-52411	Tyrphostin-1		1	0.156206	1	1	466	470	1	112
CID00774_ASC	CID01220_ASC	Scopolamine-n-oxide	Vincamine		1	0.155963	4	4	378	300	4	85
CID00116_PHH	CID00403_PHH	Ei-346-erlotinib-analog	Tyrphostin-ag-527		1	0.15575	1	1	462	433	1	107
CID00410_NPC	CID00486_NPC	Methyl-2,5-dihydroxycinnamate	Tyrphostin-ag-835		1	0.155689	1	1	546	331	1	104
CID00180_HA1E	CID57180_HA1E	Rufloxacin	Pefloxacin; Labocton; Pefloxacine; Pefloxacino; Pefloxacinum; Pflx		1	0.15562	2	2	146	265	2	54
CID00891_ASC	CID01477_ASC	Gw-583340	Wz-4002		1	0.155357	2	2	280	415	2	87
CID00101_NPC	CID00410_NPC	Wz-3146	Methyl-2,5-dihydroxycinnamate		1	0.15528	1	1	266	546	1	100
CID00410_NPC	CID00767_NPC	Methyl-2,5-dihydroxycinnamate	Tyrphostin-ag-99		1	0.155251	1	1	546	286	1	102
CID00188_HA1E	CID01127_HA1E	Halometasone	Triamcinolone-acetonide		1	0.155242	1	1	276	344	1	77
CID01434_HA1E	CID01485_HA1E	Jnj-38877605	Pf-04217903		1	0.155213	1	1	642	445	1	131
CID01398_NPC	CID01424_NPC	Jnk-9l	Cc-401		1	0.155203	1	1	395	320	1	88
CID00531_PHH	CID00597_PHH	R-96544	Cinanserin		1	0.155148	1	1	472	434	1	110
CID00489_NPC	CID57060_NPC	Nitrocaramiphen	Cyclopentolate; (+-)-cyclopentolate; (±)-cyclopentolate; 1-hydroxy-alpha-phenylcyclopentaneacetic acid 2-(dimethylamino)ethyl ester; 2-(dimethylamino)ethyl 1-hydroxy-alpha-phenylcyclopentaneacetate; 2-(dimethylamino)ethyl 2-(1-hydroxycyclopentyl)-2-phenylacetate; 2-phenyl-2-(1-hydroxycyclopentyl)ethanoic acid beta-(dimethylamino)ethyl ester; Ak-pentolate; Alpha-(1-hydroxycyclopentyl)benzeneacetic…		1	0.155131	1	1	246	273	1	65
CID00704_NPC	CID00876_NPC	Jak3-inhibitor-v	Jak3-inhibitor-i		1	0.15493	1	1	441	362	1	99
CID00764_HA1E	CID00999_HA1E	Ikk-16	Ikk-2-inhibitor-v		1	0.15493	1	1	264	696	1	121
CID00549_SKB	CID00936_SKB	Malonoben	Tyrphostin-ag-494		1	0.154876	1	1	233	405	1	81
CID00108_SKB	CID00140_SKB	Hc-toxin	Hnha		1	0.154848	1	1	585	287	1	107
CID00510_ASC	CID01063_ASC	Securinine	Clomethiazole		1	0.154739	1	1	276	368	1	80
CID00842_NPC	CID00864_NPC	O-2050	Ly-320135		1	0.154639	1	1	431	295	1	90
CID00352_HA1E	CID00391_HA1E	Ici-204448	Brl-52537		1	0.154589	1	1	125	128	1	32
CID00410_NPC	CID01474_NPC	Methyl-2,5-dihydroxycinnamate	Osimertinib		1	0.15456	1	1	546	289	1	100
CID00486_ASC	CID00549_ASC	Tyrphostin-ag-835	Malonoben		1	0.154545	1	1	275	411	1	85
CID00660_NPC	CID00818_NPC	Sb-218795	Sb-222200		1	0.15443	1	1	272	211	1	61
CID00712_HA1E	CID01258_HA1E	Gyki-52466	Cnqx		1	0.15418	4	4	771	421	4	142
CID00899_HA1E	CID01323_HA1E	Fr-139317	Atrasentan		1	0.154158	1	1	338	269	1	76
CID00125_NPC	CID00762_NPC	Cgp-52411	Tyrphostin-ag-18		1	0.153966	1	1	466	350	1	99
CID00104_ASC	CID01549_ASC	Pu-h71	Celastrol		1	0.153846	1	1	425	306	1	90
CID00927_NPC	CID00935_NPC	Angiogenesis-inhibitor	Ag-494		1	0.153623	1	1	234	188	1	53
CID00558_HA1E	CID01028_HA1E	Ly-2183240	Pf-04457845		1	0.153509	1	1	589	243	1	105
CID00410_SKB	CID00762_SKB	Methyl-2,5-dihydroxycinnamate	Tyrphostin-ag-18		1	0.153473	1	1	319	503	1	95
CID00084_HA1E	CID00927_HA1E	Erbstatin-analog	Angiogenesis-inhibitor		1	0.153374	1	1	225	183	1	50
CID00866_HA1E	CID00933_HA1E	Lfm-a12	Tyrphostin-ag-556		1	0.15331	1	1	185	160	1	44
CID00189_HA1E	CID51801_HA1E	Flurbiprofen-(+/-)	Phenazone; Antipyrine; 1,2-dihydro-1,5-dimethyl-2-phenyl-3h-pyrazol-3-one; 2,3-dimethyl-1-phenyl-5-pyrazolone; Analgesine; Fenazon; Fenazona; Phenazon		1	0.153305	2	2	485	425	2	109
CID00856_PHH	CID01219_PHH	Mek1-2-inhibitor	As-703026		1	0.153169	2	2	292	426	2	87
CID01424_ASC.C	CID01430_ASC.C	Cc-401	Cg-930		1	0.153169	1	1	278	427	1	87
CID00440_NPC	CID00870_NPC	L-701324	L-689560		1	0.153125	5	5	443	393	5	98
CID00653_NPC	CID01128_NPC	Sib-1757	Fenobam		1	0.153125	1	1	419	396	1	98
CID01425_NPC.TAK	CID01468_NPC.TAK	Hmn-214	Gsk-461364		1	0.153105	1	1	345	827	1	143
CID00125_PHH	CID00549_PHH	Cgp-52411	Malonoben		1	0.153103	1	1	314	599	1	111
CID00624_HA1E	CID56617_HA1E	Ite	Diosmin; 3',5,7-trihydroxy-4'-methoxyflavone 7-rhamnoglucoside; 3',5,7-trihydroxy-4'-methoxyflavone-7-rutinoside; Diosmetin 7-neohesperidoside; Diosmetin 7-o-rutinoside; Diosmine		1	0.152893	1	1	736	573	1	148
CID01477_HA1E	CID01482_HA1E	Wz-4002	Ast-1306		1	0.152747	2	2	630	518	2	139
CID00125_HA1E	CID00486_HA1E	Cgp-52411	Tyrphostin-ag-835		1	0.15272	1	1	315	270	1	73
CID00431_HA1E	CID57315_HA1E	Prednisolone-acetate	Fluorometholone; (1r,2s,8s,10s,11s,14r,15s,17s)-14-acetyl-1-fluoro-14,17-dihydroxy-2,8,15-trimethyltetracyclo[8.7.0.02,7.011,15]heptadeca-3,6-dien-5-one; 9-fluoro-11beta,17-dihydroxy-6alpha-methylpregna-1,4-diene-3,20-dione; Flarex; Fluorometholon; Fluorométholone; Fluorometholonum; Fluorometolona; Nsc 33001; Oxylone; Pms-fluorometholone; Sandoz fluorometholone		1	0.152709	1	1	155	336	1	62
CID00602_SKB	CID00847_SKB	Cgp-71683	Ntncb		1	0.152695	1	1	205	194	1	51
CID01024_HA1E	CID01477_HA1E	Bibx-1382	Wz-4002		1	0.152672	2	2	338	630	2	120
CID00084_HA1E	CID00410_HA1E	Erbstatin-analog	Methyl-2,5-dihydroxycinnamate		1	0.152632	1	1	225	242	1	58
CID00114_NEU	CID00472_NEU	Acetyl-farnesyl-cysteine	Badge		1	0.152516	1	1	482	303	1	97
CID00653_HA1E	CID01128_HA1E	Sib-1757	Fenobam		1	0.152412	1	1	760	406	1	139
CID00116_NPC	CID00762_NPC	Ei-346-erlotinib-analog	Tyrphostin-ag-18		1	0.152364	1	1	379	350	1	87
CID00125_HA1E	CID00936_HA1E	Cgp-52411	Tyrphostin-ag-494		1	0.152263	1	1	315	294	1	74
CID00101_SKB	CID00116_SKB	Wz-3146	Ei-346-erlotinib-analog		1	0.152235	1	1	503	441	1	109
CID00988_HA1E	CID56699_HA1E	Bepotastine	Acrivastine; (2e)-3-{6-[(1e)-1-(4-methylphenyl)-3-(pyrrolidin-1-yl)prop-1-en-1-yl]pyridin-2-yl}acrylic acid		1	0.152174	1	1	303	220	1	63
CID00761_SKB	CID01583_SKB	Tyrphostin-ag-825	Tyrphostin		1	0.152146	1	1	652	270	1	117
CID00631_ASC	CID00853_ASC	Zm-241385	Mrs-1754		1	0.15213	4	4	414	180	4	75
CID01322_HA1E	CID57071_HA1E	Indobufen	Tolmetin; 1-methyl-5-(4-methylbenzoyl)-pyrrole-2-acetic acid; 1-methyl-5-p-toluoylpyrrole-2-acetic acid; 5-(p-toluoyl)-1-methylpyrrole-2-acetic acid; Tolmetin sodium; Tolmetina; Tolmétine; Tolmetino; Tolmetinum		1	0.152113	2	2	254	186	2	54
CID00125_HA1E	CID00403_HA1E	Cgp-52411	Tyrphostin-ag-527		1	0.151923	1	1	315	332	1	79
CID00388_PHH	CID00814_PHH	Cgs-15943	Sch-58261		1	0.151917	4	4	534	312	4	103
CID00868_HA1E	CID01076_HA1E	L-733060	Sdz-nkt-343		1	0.151899	1	1	279	411	1	84
CID01424_NPC.CAS9	CID01430_NPC.CAS9	Cc-401	Cg-930		1	0.151703	1	1	240	166	1	49
CID01376_HA1E	CID01485_HA1E	Su-11274	Pf-04217903		1	0.151389	1	1	449	445	1	109
CID00117_NEU	CID00693_NEU	Terreic-acid-(-)	Lfm-a13		1	0.151322	1	1	547	937	1	166
CID00286_HA1E	CID00287_HA1E	Way-629	Way-161503		1	0.151261	1	1	236	202	1	54
CID00402_HA1E	CID00410_HA1E	Ag-99	Methyl-2,5-dihydroxycinnamate		1	0.151261	1	1	208	242	1	54
CID00656_SKB	CID00874_SKB	Sc-68376	Jx-401		1	0.151261	1	1	282	150	1	54
CID00527_HA1E	CID00697_HA1E	Remacemide	L-701252		1	0.151125	1	1	464	306	1	94
CID01437_ASC	CID01442_ASC	Mln-8054	Jwe-035		1	0.151052	1	1	478	858	1	158
CID00866_HA1E	CID00927_HA1E	Lfm-a12	Angiogenesis-inhibitor		1	0.151007	1	1	185	183	1	45
CID00430_HA1E	CID51350_HA1E	Prednisolone-hemisuccinate	Medrysone; 11beta-hydroxy-6alpha-methylpregn-4-ene-3,20-dione; Hms		1	0.150912	1	1	210	511	1	91
CID01434_NPC.CAS9	CID01485_NPC.CAS9	Jnj-38877605	Pf-04217903		1	0.150895	1	1	181	299	1	59
CID51801_PHH	CID57071_PHH	Phenazone; Antipyrine; 1,2-dihydro-1,5-dimethyl-2-phenyl-3h-pyrazol-3-one; 2,3-dimethyl-1-phenyl-5-pyrazolone; Analgesine; Fenazon; Fenazona; Phenazon	Tolmetin; 1-methyl-5-(4-methylbenzoyl)-pyrrole-2-acetic acid; 1-methyl-5-p-toluoylpyrrole-2-acetic acid; 5-(p-toluoyl)-1-methylpyrrole-2-acetic acid; Tolmetin sodium; Tolmetina; Tolmétine; Tolmetino; Tolmetinum		1	0.150845	2	2	484	516	2	116
CID00523_HA1E	CID01031_HA1E	Sb-334867	Almorexant		1	0.150628	2	2	348	241	2	72
CID00446_HA1E	CID00455_HA1E	Isoxicam	Fenbufen		1	0.150442	2	2	184	236	2	51
CID00096_ASC	CID00768_ASC	3-matida	Jnj-16259685		1	0.150442	1	1	174	370	1	68
CID01434_HUVEC	CID01485_HUVEC	Jnj-38877605	Pf-04217903		1	0.150268	1	1	356	362	1	84
CID00495_ASC	CID51627_ASC	Androsta-1,4-dien-3,17-dione	Exemestane; 6-methyleneandrosta-1,4-diene-3,17-dione; Act exemestane; Apo-exemestane; Aromasin; Exemestano; Exemestanum; Gd-exemestane; Med-exemestane; Mylan-exemestane; Teva-exemestane		1	0.150242	1	1	526	245	1	93
CID51350_HA1E	CID57315_HA1E	Medrysone; 11beta-hydroxy-6alpha-methylpregn-4-ene-3,20-dione; Hms	Fluorometholone; (1r,2s,8s,10s,11s,14r,15s,17s)-14-acetyl-1-fluoro-14,17-dihydroxy-2,8,15-trimethyltetracyclo[8.7.0.02,7.011,15]heptadeca-3,6-dien-5-one; 9-fluoro-11beta,17-dihydroxy-6alpha-methylpregna-1,4-diene-3,20-dione; Flarex; Fluorometholon; Fluorométholone; Fluorometholonum; Fluorometolona; Nsc 33001; Oxylone; Pms-fluorometholone; Sandoz fluorometholone		1	0.150228	1	1	511	336	1	99
CID00935_NEU	CID01474_NEU	Ag-494	Osimertinib		1	0.150203	1	1	373	589	1	111
CID00166_ASC	CID00900_ASC	Propylpyrazole	Estradiol-valerate		1	0.15019	1	1	281	380	1	79
CID00598_ASC	CID00796_ASC	Cpccoet	Ym-298198		1	0.150165	1	1	353	410	1	91
CID01322_HA1E	CID51565_HA1E	Indobufen	Carprofen; (+-)-6-chloro-alpha-methylcarbazole-2-acetic acid; (+/-)-2-(3-chloro-9h-carbazol-7-yl)propanoic acid; 2-(6-chloro-9h-carbazol-2-yl)-propionic acid; 6-chloro-alpha-methyl-9h-carbazole-2-acetic acid; Carprofène; Carprofeno; Carprofenum		1	0.150115	2	2	254	306	2	65
CID00148_SKB	CID00899_SKB	Zibotentan	Fr-139317		1	0.149758	1	1	342	155	1	62
CID00430_HA1E	CID00471_HA1E	Prednisolone-hemisuccinate	Betamethasone-acetate		1	0.14966	1	1	210	146	1	44
CID00430_HA1E	CID57315_HA1E	Prednisolone-hemisuccinate	Fluorometholone; (1r,2s,8s,10s,11s,14r,15s,17s)-14-acetyl-1-fluoro-14,17-dihydroxy-2,8,15-trimethyltetracyclo[8.7.0.02,7.011,15]heptadeca-3,6-dien-5-one; 9-fluoro-11beta,17-dihydroxy-6alpha-methylpregna-1,4-diene-3,20-dione; Flarex; Fluorometholon; Fluorométholone; Fluorometholonum; Fluorometolona; Nsc 33001; Oxylone; Pms-fluorometholone; Sandoz fluorometholone		1	0.14966	1	1	210	336	1	66
CID01264_PHH	CID51482_PHH	Ici-162846	Nizatidine; Apo-nizatidine; Axid; Axid ar; Gen-nizatidine; Nizatidina; Nizatidine solution; Nizatidine-150; Nizatidine-300; Nizatidinum; Novo-nizatidine; Nu-nizatidine; Phl-nizatidine; Pms-nizatidine		1	0.149635	1	1	433	614	1	123
CID00856_HA1E	CID56757_HA1E	Mek1-2-inhibitor	Binimetinib		1	0.149626	2	2	174	329	2	60
CID00530_NPC	CID00935_NPC	Rg-14620	Ag-494		1	0.149606	1	1	292	188	1	57
CID00504_HA1E	CID01071_HA1E	Tiotidine	Lafutidine		1	0.149606	1	1	478	328	1	95
CID00012_NPC	CID00136_NPC	M-344	Apha-compound-8		1	0.149556	1	1	699	320	1	118
CID00304_HA1E	CID00453_HA1E	Sb-203186	Gr-113808		1	0.149506	1	1	589	288	1	106
CID00410_HA1E	CID00936_HA1E	Methyl-2,5-dihydroxycinnamate	Tyrphostin-ag-494		1	0.149289	1	1	242	294	1	63
CID00441_SKB	CID00608_SKB	L-755507	Brl-37344		1	0.149206	3	3	165	211	3	47
CID00395_HA1E	CID00927_HA1E	Bibu-1361	Angiogenesis-inhibitor		1	0.149206	1	1	209	183	1	47
CID01024_ASC	CID01477_ASC	Bibx-1382	Wz-4002		1	0.149015	2	2	621	415	2	121
CID00795_PHH	CID01337_PHH	Zd-2079	Zd-7114		1	0.148936	1	1	461	782	1	140
CID00403_PHH	CID00933_PHH	Tyrphostin-ag-527	Tyrphostin-ag-556		1	0.148734	1	1	433	380	1	94
CID01239_HA1E	CID01245_HA1E	Mitiglinide	Efatutazone		1	0.148601	1	1	286	443	1	85
CID00114_SKB	CID00472_SKB	Acetyl-farnesyl-cysteine	Badge		1	0.148594	1	1	336	281	1	74
CID51591_SKB	CID57724_SKB	Rimexolone; Rimexolon; Vexol	Fludroxycortide; Cordran; Drenison tape m 170 4mcg sq cm; Fludrossicortide; Fludroxicortida; Fludroxicortide; Fludroxycortid; Fludroxycortidum; Flurandrenolide; Flurandrenolide cream; Flurandrenolone; Nolix		1	0.148571	2	2	187	230	2	52
CID00431_NPC	CID01618_NPC	Prednisolone-acetate	Mometasone		1	0.148562	1	1	387	405	1	93
CID01367_MCF10A	CID01380_MCF10A	Alpelisib	Azd-6482		1	0.148402	4	4	490	591	4	130
CID00480_HA1E	CID51591_HA1E	Alclometasone	Rimexolone; Rimexolon; Vexol		1	0.148305	2	2	224	374	2	70
CID00774_SKB	CID01220_SKB	Scopolamine-n-oxide	Vincamine		1	0.148235	4	4	347	165	4	63
CID00116_ASC	CID00530_ASC	Ei-346-erlotinib-analog	Rg-14620		1	0.148148	1	1	513	303	1	96
CID00116_SKB	CID00933_SKB	Ei-346-erlotinib-analog	Tyrphostin-ag-556		1	0.148026	1	1	441	339	1	90
CID00104_SKB	CID01549_SKB	Pu-h71	Celastrol		1	0.147982	1	1	407	462	1	99
CID00471_PHH	CID01618_PHH	Betamethasone-acetate	Mometasone		1	0.14792	1	1	362	466	1	96
CID00519_ASC	CID00764_ASC	Ikk-2-inhibitor	Ikk-16		1	0.147541	1	1	326	194	1	63
CID01085_ASC	CID57023_ASC	Siguazodan	Anagrelide; Agrylin; Anagrelida; Anagrelide hydrochloride; Anagrelidum; Dom-anagrelide; Mylan-anagrelide; Phl-anagrelide; Pms-anagrelide; Sandoz anagrelide		1	0.147541	1	1	349	260	1	72
CID00767_PHH	CID00927_PHH	Tyrphostin-ag-99	Angiogenesis-inhibitor		1	0.147388	1	1	309	360	1	79
CID00315_HA1E	CID00329_HA1E	Benzyl-quinazolin-4-yl-amine	Pd-158780		1	0.147321	1	1	133	138	1	33
CID00466_PHH	CID00799_PHH	Dcpib	Way-213613		1	0.147287	1	1	461	863	1	152
CID00101_ASC	CID00486_ASC	Wz-3146	Tyrphostin-ag-835		1	0.14726	1	1	454	275	1	86
CID00125_ASC	CID00549_ASC	Cgp-52411	Malonoben		1	0.147249	1	1	374	411	1	91
CID00762_HA1E	CID01201_HA1E	Tyrphostin-ag-18	Rociletinib		1	0.147208	1	1	230	262	1	58
CID00116_SKB	CID00486_SKB	Ei-346-erlotinib-analog	Tyrphostin-ag-835		1	0.147139	1	1	441	514	1	108
CID00477_ASC	CID00938_ASC	Aminopentamide	Piperidolate		1	0.14711	1	1	478	216	1	84
CID00111_SKB	CID00451_SKB	Hydroxycholesterol	Gw-3965		1	0.147059	3	3	280	208	3	60
CID00125_HA1E	CID00927_HA1E	Cgp-52411	Angiogenesis-inhibitor		1	0.147059	1	1	315	183	1	60
CID00455_HA1E	CID57304_HA1E	Fenbufen	Ketorolac; (+-)-5-benzoyl-2,3-dihydro-1h-pyrrolizine-1-carboxylic acid; (+-)-ketorolac; Acular; Acular ls; Acuvail; Apo-ketorolac injectable; Kétorolac; Ketorolac tromethamine; Ketorolac tromethamine injection usp; Ketorolac tromethamine injection, usp; Ketorolaco; Ketorolacum; Ketotolac tromethamine; Mar-ketorolac; Mint-ketorolac; Nu-ketorolac; Nu-ketorolac ophthalmic solution; Rac-ketorolac; Ra…		1	0.147059	2	2	236	312	2	65
CID00410_HA1E	CID00762_HA1E	Methyl-2,5-dihydroxycinnamate	Tyrphostin-ag-18		1	0.146982	1	1	242	230	1	56
CID00116_PHH	CID00927_PHH	Ei-346-erlotinib-analog	Angiogenesis-inhibitor		1	0.146965	1	1	462	360	1	92
CID01154_SKB	CID51801_SKB	Epirizole	Phenazone; Antipyrine; 1,2-dihydro-1,5-dimethyl-2-phenyl-3h-pyrazol-3-one; 2,3-dimethyl-1-phenyl-5-pyrazolone; Analgesine; Fenazon; Fenazona; Phenazon		1	0.146939	2	2	316	284	2	72
CID00430_PHH	CID00431_PHH	Prednisolone-hemisuccinate	Prednisolone-acetate		1	0.146907	1	1	423	559	1	114
CID00927_HA1E	CID01201_HA1E	Angiogenesis-inhibitor	Rociletinib		1	0.146814	1	1	183	262	1	53
CID00927_NPC	CID01474_NPC	Angiogenesis-inhibitor	Osimertinib		1	0.146572	1	1	234	289	1	62
CID00539_HA1E	CID01069_HA1E	Oleanolic-acid	Sb-756050		1	0.14652	1	1	234	449	1	80
CID00933_NPC	CID01474_NPC	Tyrphostin-ag-556	Osimertinib		1	0.146457	1	1	523	289	1	93
CID00504_SKB	CID01264_SKB	Tiotidine	Ici-162846		1	0.146388	1	1	284	375	1	77
CID00601_HA1E	CID00740_HA1E	Cgp-7930	Cgp-13501		1	0.146373	1	1	252	668	1	113
CID00479_ASC	CID00522_ASC	Amg-9810	Sb-366791		1	0.146273	1	1	378	542	1	104
CID00530_NPC	CID00767_NPC	Rg-14620	Tyrphostin-ag-99		1	0.146186	1	1	292	286	1	69
CID00927_PHH	CID00936_PHH	Angiogenesis-inhibitor	Tyrphostin-ag-494		1	0.146179	1	1	360	394	1	88
CID00410_ASC	CID00530_ASC	Methyl-2,5-dihydroxycinnamate	Rg-14620		1	0.146168	1	1	408	303	1	82
CID01264_HA1E	CID51482_HA1E	Ici-162846	Nizatidine; Apo-nizatidine; Axid; Axid ar; Gen-nizatidine; Nizatidina; Nizatidine solution; Nizatidine-150; Nizatidine-300; Nizatidinum; Novo-nizatidine; Nu-nizatidine; Phl-nizatidine; Pms-nizatidine		1	0.146154	1	1	427	382	1	95
CID01296_HA1E	CID54306_HA1E	Sr-27897	Dexloxiglumide; Cr 2017		1	0.146114	1	1	519	683	1	141
CID00508_NPC	CID00540_NPC	Tcb2	Norcyclobenzaprine		1	0.146026	1	1	409	287	1	79
CID00358_HA1E	CID52563_HA1E	Glycodeoxycholic-acid	Fexaramine		1	0.146023	1	1	647	307	1	112
CID00988_HA1E	CID01764_HA1E	Bepotastine	Methapyrilene		1	0.145923	1	1	303	559	1	102
CID00114_HA1E	CID00645_HA1E	Acetyl-farnesyl-cysteine	T-0070907		1	0.145833	1	1	268	258	1	63
CID00938_ASC	CID57060_ASC	Piperidolate	Cyclopentolate; (+-)-cyclopentolate; (±)-cyclopentolate; 1-hydroxy-alpha-phenylcyclopentaneacetic acid 2-(dimethylamino)ethyl ester; 2-(dimethylamino)ethyl 1-hydroxy-alpha-phenylcyclopentaneacetate; 2-(dimethylamino)ethyl 2-(1-hydroxycyclopentyl)-2-phenylacetate; 2-phenyl-2-(1-hydroxycyclopentyl)ethanoic acid beta-(dimethylamino)ethyl ester; Ak-pentolate; Alpha-(1-hydroxycyclopentyl)benzeneacetic…		1	0.145359	1	1	216	477	1	83
CID01043_HA1E	CID01096_HA1E	Tak-285	Arry-334543		1	0.145312	1	1	273	514	1	93
CID00762_HA1E	CID00936_HA1E	Tyrphostin-ag-18	Tyrphostin-ag-494		1	0.145238	1	1	230	294	1	61
CID00726_ASC	CID00993_ASC	Emd-66684	Olmesartan-medoxomil		1	0.145205	1	1	476	506	1	106
CID00988_HA1E	CID56935_HA1E	Bepotastine	Alimemazine; Methylpromazine; Repeltin; Trimeprazine		1	0.145078	1	1	303	181	1	56
CID00125_ASC	CID01474_ASC	Cgp-52411	Osimertinib		1	0.144876	1	1	374	330	1	82
CID00549_PHH	CID00767_PHH	Malonoben	Tyrphostin-ag-99		1	0.144828	1	1	599	309	1	105
CID00530_HA1E	CID00927_HA1E	Rg-14620	Angiogenesis-inhibitor		1	0.144621	1	1	508	183	1	82
CID00431_HA1E	CID00471_HA1E	Prednisolone-acetate	Betamethasone-acetate		1	0.144578	1	1	155	146	1	36
CID00431_PHH	CID01618_PHH	Prednisolone-acetate	Mometasone		1	0.144472	1	1	559	466	1	115
CID01024_ASC	CID01482_ASC	Bibx-1382	Ast-1306		1	0.144458	2	2	621	412	2	116
CID00486_PHH	CID00927_PHH	Tyrphostin-ag-835	Angiogenesis-inhibitor		1	0.144399	1	1	581	360	1	107
CID00927_NPC	CID00933_NPC	Angiogenesis-inhibitor	Tyrphostin-ag-556		1	0.144246	1	1	234	523	1	89
CID00446_PHH	CID51801_PHH	Isoxicam	Phenazone; Antipyrine; 1,2-dihydro-1,5-dimethyl-2-phenyl-3h-pyrazol-3-one; 2,3-dimethyl-1-phenyl-5-pyrazolone; Analgesine; Fenazon; Fenazona; Phenazon		1	0.144231	2	2	615	484	2	120
CID00410_SKB	CID00549_SKB	Methyl-2,5-dihydroxycinnamate	Malonoben		1	0.144124	1	1	319	233	1	65
CID00166_NEU	CID01590_NEU	Propylpyrazole	Estradiol-benzoate		1	0.144	1	1	426	370	1	90
CID00269_HA1E	CID01035_HA1E	Cd-437	Palovarotene		1	0.143989	1	1	588	382	1	109
CID00431_SKB	CID51350_SKB	Prednisolone-acetate	Medrysone; 11beta-hydroxy-6alpha-methylpregn-4-ene-3,20-dione; Hms		1	0.143969	1	1	296	667	1	111
CID00513_PHH	CID00892_PHH	Ssr-69071	Gw-311616		1	0.143925	1	1	307	373	1	77
CID00640_ASC	CID00938_ASC	Telenzepine	Piperidolate		1	0.143921	1	1	274	216	1	58
CID01201_HA1E	CID01474_HA1E	Rociletinib	Osimertinib		1	0.143885	1	1	262	571	1	100
CID00819_PHH	CID01288_PHH	Sb-205607	Salvinorin-a		1	0.143865	3	3	354	541	3	102
CID01270_SKB	CID01410_SKB	Deforolimus	Osi-027		1	0.143852	1	1	267	265	1	62
CID00467_NPC	CID51350_NPC	Cortisone-acetate	Medrysone; 11beta-hydroxy-6alpha-methylpregn-4-ene-3,20-dione; Hms		1	0.143852	1	1	193	340	1	62
CID00446_SKB	CID51801_SKB	Isoxicam	Phenazone; Antipyrine; 1,2-dihydro-1,5-dimethyl-2-phenyl-3h-pyrazol-3-one; 2,3-dimethyl-1-phenyl-5-pyrazolone; Analgesine; Fenazon; Fenazona; Phenazon		1	0.143852	2	2	245	284	2	62
CID00891_NPC	CID01482_NPC	Gw-583340	Ast-1306		1	0.143845	2	2	417	510	2	104
CID00087_HA1E	CID00250_HA1E	Tubacin	Isox		1	0.143826	1	1	406	558	1	106
CID00651_SKB	CID01088_SKB	Skf-89976a	Ci-966		1	0.143805	1	1	282	261	1	65
CID00530_SKB	CID00549_SKB	Rg-14620	Malonoben		1	0.143713	1	1	391	233	1	72
CID00480_ASC	CID57724_ASC	Alclometasone	Fludroxycortide; Cordran; Drenison tape m 170 4mcg sq cm; Fludrossicortide; Fludroxicortida; Fludroxicortide; Fludroxycortid; Fludroxycortidum; Flurandrenolide; Flurandrenolide cream; Flurandrenolone; Nolix		1	0.143627	2	2	359	353	2	80
CID01367_HA1E	CID01396_HA1E	Alpelisib	Zstk-474		1	0.143617	4	4	569	730	4	135
CID00549_SKB	CID00762_SKB	Malonoben	Tyrphostin-ag-18		1	0.143573	1	1	233	503	1	86
CID51559_HA1E	CID56836_HA1E	Tropicamide; Mydriacyl; Odan-tropicamide; Paremyd; R.o.-tropamide; Tropicamid; Tropicamida; Tropicamidum	Aclidinium; Tudorza genuair; Tudorza pressair		1	0.143505	5	5	533	281	5	95
CID00358_NPC	CID52563_NPC	Glycodeoxycholic-acid	Fexaramine		1	0.143363	1	1	411	293	1	81
CID00745_PHH	CID00896_PHH	Brl-15572	Gr-127935		1	0.143322	9	9	340	443	9	88
CID00096_PHH	CID00796_PHH	3-matida	Ym-298198		1	0.143312	1	1	363	429	1	90
CID00845_PHH	CID56900_PHH	Naltriben	Nalbuphine; N-cyclobutylmethyl-4,5alpha-epoxy-3,6alpha,14-morphinantriol; Nalbufina; Nalbuphin; Nalbuphine hydrochloride; Nalbuphinum		1	0.143302	3	3	405	394	3	92
CID00410_NPC	CID00530_NPC	Methyl-2,5-dihydroxycinnamate	Rg-14620		1	0.143293	1	1	546	292	1	94
CID00891_ASC	CID01482_ASC	Gw-583340	Ast-1306		1	0.143113	2	2	280	412	2	80
CID00116_SKB	CID00125_SKB	Ei-346-erlotinib-analog	Cgp-52411		1	0.142857	1	1	441	276	1	81
CID00337_HA1E	CID00524_HA1E	Mdl-11939	Sb-221284		1	0.142857	3	3	247	319	3	66
CID00116_HA1E	CID00762_HA1E	Ei-346-erlotinib-analog	Tyrphostin-ag-18		1	0.142857	1	1	420	230	1	76
CID00486_ASC	CID00933_ASC	Tyrphostin-ag-835	Tyrphostin-ag-556		1	0.142857	1	1	275	295	1	65
CID00764_ASC	CID00999_ASC	Ikk-16	Ikk-2-inhibitor-v		1	0.142857	1	1	194	386	1	68
CID00486_NPC	CID01474_NPC	Tyrphostin-ag-835	Osimertinib		1	0.142857	1	1	331	289	1	69
CID00166_ASC	CID51773_ASC	Propylpyrazole	Mestranol		1	0.142857	1	1	281	198	1	56
CID01618_HA1E	CID57315_HA1E	Mometasone	Fluorometholone; (1r,2s,8s,10s,11s,14r,15s,17s)-14-acetyl-1-fluoro-14,17-dihydroxy-2,8,15-trimethyltetracyclo[8.7.0.02,7.011,15]heptadeca-3,6-dien-5-one; 9-fluoro-11beta,17-dihydroxy-6alpha-methylpregna-1,4-diene-3,20-dione; Flarex; Fluorometholon; Fluorométholone; Fluorometholonum; Fluorometolona; Nsc 33001; Oxylone; Pms-fluorometholone; Sandoz fluorometholone		1	0.142857	1	1	622	336	1	108
CID00472_PHH	CID00645_PHH	Badge	T-0070907		1	0.142589	1	1	360	301	1	76
CID00084_HA1E	CID00125_HA1E	Erbstatin-analog	Cgp-52411		1	0.142529	1	1	225	315	1	62
CID01000_HA1E	CID57304_HA1E	Etofenamate	Ketorolac; (+-)-5-benzoyl-2,3-dihydro-1h-pyrrolizine-1-carboxylic acid; (+-)-ketorolac; Acular; Acular ls; Acuvail; Apo-ketorolac injectable; Kétorolac; Ketorolac tromethamine; Ketorolac tromethamine injection usp; Ketorolac tromethamine injection, usp; Ketorolaco; Ketorolacum; Ketotolac tromethamine; Mar-ketorolac; Mint-ketorolac; Nu-ketorolac; Nu-ketorolac ophthalmic solution; Rac-ketorolac; Ra…		1	0.142518	2	2	220	312	2	60
CID00431_HA1E	CID01127_HA1E	Prednisolone-acetate	Triamcinolone-acetonide		1	0.142506	1	1	155	344	1	58
CID00084_HA1E	CID00762_HA1E	Erbstatin-analog	Tyrphostin-ag-18		1	0.142473	1	1	225	230	1	53
CID00574_HA1E	CID00923_HA1E	Gw-405833	Bml-190		1	0.1423	1	1	427	199	1	73
CID00441_NPC	CID00608_NPC	L-755507	Brl-37344		1	0.142292	3	3	340	301	3	72
CID00748_NEU	CID00796_NEU	Bay-36-7620	Ym-298198		1	0.142195	1	1	411	424	1	92
CID00422_SKB	CID00453_SKB	Rs-39604	Gr-113808		1	0.142096	1	1	465	211	1	80
CID00101_PHH	CID00936_PHH	Wz-3146	Tyrphostin-ag-494		1	0.142053	1	1	523	394	1	101
CID00508_ASC	CID00540_ASC	Tcb2	Norcyclobenzaprine		1	0.141975	1	1	312	287	1	69
CID00845_NPC	CID56900_NPC	Naltriben	Nalbuphine; N-cyclobutylmethyl-4,5alpha-epoxy-3,6alpha,14-morphinantriol; Nalbufina; Nalbuphin; Nalbuphine hydrochloride; Nalbuphinum		1	0.141927	3	3	351	607	3	109
CID51398_HA1E	CID51570_HA1E	Valrubicin; (8s, 10s)-8-glycoloyl-7,8,9,10-tetrahydro-6,8,11-trihydroxy-1-methoxy-10-[[2,3,6-trideoxy-3-(2,2,2-trifluoroacetamido)-α-l-lyxo-hexopyranosyl]oxy]-5,12-naphthacenedione 8²-valerate ; 2-oxo-2-[(2s,4s)-2,5,12-trihydroxy-7-methoxy-6,11-dioxo-4-({2,3,6-trideoxy-3-[(trifluoroacetyl)amino]hexopyranosyl}oxy)-1,2,3,4,6,11-hexahydrotetracen-2-yl]ethyl pentanoate; Valrubicina; Valrubicine; Valr…	Cinoxacin; 1-ethyl-6,7-methylenedioxy-4(1h)-oxocinnoline-3-carboxylic acid; 5-ethyl-8-oxo-5,8-dihydro-1,3-dioxa-5,6-diaza-cyclopenta[b]naphthalene-7-carboxylic acid; Cinoxacine; Cinoxacino; Cinoxacinum		1	0.141925	1	1	516	272	1	87
CID00725_HA1E	CID55836_HA1E	Eo-1428	Ph-797804		1	0.141919	2	2	387	565	2	108
CID00927_HA1E	CID00933_HA1E	Angiogenesis-inhibitor	Tyrphostin-ag-556		1	0.141844	1	1	183	160	1	40
CID00464_ASC	CID57249_ASC	Doxylamine	Carbinoxamine; (+-)-carbinoxamine; {2-[(4-chloro-phenyl)-pyridin-2-yl-methoxy]-ethyl}-dimethyl-amine; 2-(p-chloro-alpha-(2-(dimethylamino)ethoxy)benzyl)pyridine; Arbinoxa; Carbinoxamin; Carbinoxamina; Carbinoxamine base; Carbinoxamine maleate; Carbinoxaminum; Karbinal er; Paracarbinoxamine; Ryvent		1	0.141827	2	2	135	367	2	59
CID00431_NPC	CID00467_NPC	Prednisolone-acetate	Cortisone-acetate		1	0.141649	1	1	387	193	1	67
CID00355_HA1E	CID00728_HA1E	Hydrocortisone-acetate	Desoxycortone		1	0.141606	2	2	563	276	2	97
CID01425_MCF10A	CID01468_MCF10A	Hmn-214	Gsk-461364		1	0.141583	1	1	600	619	1	127
CID00446_NPC	CID01154_NPC	Isoxicam	Epirizole		1	0.141544	2	2	381	291	2	77
CID00628_SKB	CID57802_SKB	Coumestrol	Estropipate; Estra-1,3,5 (10)-triene-17-one-3-yl-sulfate; Estrone 3-sulfate; Estrone bisulfate; Estrone hemisulfate; Estrone hydrogen sulfate; Estrone sulphate; Estrone-3-sulphate; Estrone, hydrogen sulfate; Ogen .625; Ogen 1.25; Ogen 2.5		1	0.141487	2	2	267	251	2	59
CID00748_ASC	CID00796_ASC	Bay-36-7620	Ym-298198		1	0.141457	1	1	497	410	1	101
CID00574_HA1E	CID01081_HA1E	Gw-405833	Jte-907		1	0.141397	1	1	427	310	1	83
CID00468_HA1E	CID56709_HA1E	Chlormadinone-acetate	Homosalate; Adaptasun sun care lotion sea and tropics body/ lait de soin solaire mer et tropiques corps spf/ fps 20; All you need + broad spectrum oil absorbing lotion spf 15; All you need continuous action 24 hour moisture spf 15 for normal skin; Bobbi brown oil control lotion spf 15; E nature plantlicious uv sunscreen; Easydew daily ultra shield sun; Estee lauder daywear plus multiprotection lo…		1	0.141379	1	1	202	153	1	41
CID00125_PHH	CID00530_PHH	Cgp-52411	Rg-14620		1	0.141367	1	1	314	751	1	122
CID00706_PHH	CID00906_PHH	Isorotenone	Tubaic-acid		1	0.141289	1	1	601	315	1	103
CID00498_SKB	CID51482_SKB	Zolantidine	Nizatidine; Apo-nizatidine; Axid; Axid ar; Gen-nizatidine; Nizatidina; Nizatidine solution; Nizatidine-150; Nizatidine-300; Nizatidinum; Novo-nizatidine; Nu-nizatidine; Phl-nizatidine; Pms-nizatidine		1	0.141287	1	1	277	500	1	90
CID00403_PHH	CID00486_PHH	Tyrphostin-ag-527	Tyrphostin-ag-835		1	0.141221	1	1	433	581	1	111
CID00761_HA1E	CID01043_HA1E	Tyrphostin-ag-825	Tak-285		1	0.141148	1	1	750	273	1	118
CID00108_NEU	CID00140_NEU	Hc-toxin	Hnha		1	0.141104	1	1	205	386	1	69
CID00656_HA1E	CID01351_HA1E	Sc-68376	Losmapimod		1	0.141071	1	1	341	367	1	79
CID00927_PHH	CID00954_PHH	Angiogenesis-inhibitor	Tyrphostin-1		1	0.141026	1	1	360	545	1	99
CID00358_PHH	CID00450_PHH	Glycodeoxycholic-acid	Gw-4064		1	0.14087	1	1	448	255	1	81
CID00409_ASC	CID00454_ASC	Proscillaridin	Gitoxigenin		1	0.140827	1	1	720	219	1	109
CID51565_NPC	CID51801_NPC	Carprofen; (+-)-6-chloro-alpha-methylcarbazole-2-acetic acid; (+/-)-2-(3-chloro-9h-carbazol-7-yl)propanoic acid; 2-(6-chloro-9h-carbazol-2-yl)-propionic acid; 6-chloro-alpha-methyl-9h-carbazole-2-acetic acid; Carprofène; Carprofeno; Carprofenum	Phenazone; Antipyrine; 1,2-dihydro-1,5-dimethyl-2-phenyl-3h-pyrazol-3-one; 2,3-dimethyl-1-phenyl-5-pyrazolone; Analgesine; Fenazon; Fenazona; Phenazon		1	0.140741	2	2	224	280	2	57
CID00140_HA1E	CID00156_HA1E	Hnha	Pyroxamide		1	0.140678	1	1	237	496	1	83
CID00446_SKB	CID57071_SKB	Isoxicam	Tolmetin; 1-methyl-5-(4-methylbenzoyl)-pyrrole-2-acetic acid; 1-methyl-5-p-toluoylpyrrole-2-acetic acid; 5-(p-toluoyl)-1-methylpyrrole-2-acetic acid; Tolmetin sodium; Tolmetina; Tolmétine; Tolmetino; Tolmetinum		1	0.140673	2	2	245	143	2	46
CID00116_ASC	CID00486_ASC	Ei-346-erlotinib-analog	Tyrphostin-ag-835		1	0.140575	1	1	513	275	1	88
CID00446_PHH	CID51565_PHH	Isoxicam	Carprofen; (+-)-6-chloro-alpha-methylcarbazole-2-acetic acid; (+/-)-2-(3-chloro-9h-carbazol-7-yl)propanoic acid; 2-(6-chloro-9h-carbazol-2-yl)-propionic acid; 6-chloro-alpha-methyl-9h-carbazole-2-acetic acid; Carprofène; Carprofeno; Carprofenum		1	0.140449	2	2	615	249	2	100
CID51801_HA1E	CID54804_HA1E	Phenazone; Antipyrine; 1,2-dihydro-1,5-dimethyl-2-phenyl-3h-pyrazol-3-one; 2,3-dimethyl-1-phenyl-5-pyrazolone; Analgesine; Fenazon; Fenazona; Phenazon	Nepafenac; 2-amino-3-benzoylbenzeneacetamide; Ahr 9434; Al 6515; Amfenac amide; Ilevro; Nepafenaco; Nepafenacum; Nevanac		1	0.140351	2	2	425	274	2	80
CID00656_HA1E	CID00874_HA1E	Sc-68376	Jx-401		1	0.140156	1	1	341	790	1	126
CID00101_NPC	CID00116_NPC	Wz-3146	Ei-346-erlotinib-analog		1	0.140152	1	1	266	379	1	74
CID00116_HA1E	CID00395_HA1E	Ei-346-erlotinib-analog	Bibu-1361		1	0.140115	1	1	420	209	1	73
CID00403_HA1E	CID00762_HA1E	Tyrphostin-ag-527	Tyrphostin-ag-18		1	0.140086	1	1	332	230	1	65
CID00430_NPC	CID01618_NPC	Prednisolone-hemisuccinate	Mometasone		1	0.140078	1	1	236	405	1	72
CID00486_HA1E	CID01201_HA1E	Tyrphostin-ag-835	Rociletinib		1	0.139955	1	1	270	262	1	62
CID00374_HA1E	CID00454_HA1E	Digitoxigenin	Gitoxigenin		1	0.139918	1	1	692	168	1	102
CID00518_NPC	CID00631_NPC	Sch-442416	Zm-241385		1	0.139887	4	4	354	326	4	74
CID00954_HA1E	CID01474_HA1E	Tyrphostin-1	Osimertinib		1	0.139831	1	1	642	571	1	132
CID00762_NPC	CID00767_NPC	Tyrphostin-ag-18	Tyrphostin-ag-99		1	0.139806	1	1	350	286	1	72
CID00454_ASC	CID01757_ASC	Gitoxigenin	Cymarin		1	0.139798	1	1	219	728	1	111
CID00084_HA1E	CID00403_HA1E	Erbstatin-analog	Tyrphostin-ag-527		1	0.139738	1	1	225	332	1	64
CID00410_SKB	CID00954_SKB	Methyl-2,5-dihydroxycinnamate	Tyrphostin-1		1	0.139693	1	1	319	407	1	82
CID01434_HME1	CID01485_HME1	Jnj-38877605	Pf-04217903		1	0.139616	1	1	366	362	1	80
CID00116_HA1E	CID00410_HA1E	Ei-346-erlotinib-analog	Methyl-2,5-dihydroxycinnamate		1	0.139579	1	1	420	242	1	73
CID01434_SKL	CID01485_SKL	Jnj-38877605	Pf-04217903		1	0.139535	1	1	366	513	1	96
CID00125_NPC	CID00936_NPC	Cgp-52411	Tyrphostin-ag-494		1	0.139496	1	1	466	280	1	83
CID01169_HA1E	CID01245_HA1E	Balaglitazone	Efatutazone		1	0.139456	1	1	299	443	1	82
CID00651_NEU	CID01088_NEU	Skf-89976a	Ci-966		1	0.139423	1	1	434	358	1	87
CID00189_HA1E	CID51565_HA1E	Flurbiprofen-(+/-)	Carprofen; (+-)-6-chloro-alpha-methylcarbazole-2-acetic acid; (+/-)-2-(3-chloro-9h-carbazol-7-yl)propanoic acid; 2-(6-chloro-9h-carbazol-2-yl)-propionic acid; 6-chloro-alpha-methyl-9h-carbazole-2-acetic acid; Carprofène; Carprofeno; Carprofenum		1	0.139423	2	2	485	306	2	87
CID00795_HA1E	CID01337_HA1E	Zd-2079	Zd-7114		1	0.139344	1	1	190	250	1	51
CID00449_NPC	CID00501_NPC	Gw-7647	Pirinixic-acid		1	0.139326	1	1	733	408	1	124
CID00659_HA1E	CID01031_HA1E	Sb-408124	Almorexant		1	0.139326	2	2	306	241	2	62
CID00692_HA1E	CID01657_HA1E	Ly-225910	Proglumide		1	0.139282	2	2	798	345	2	128
CID00189_HA1E	CID00455_HA1E	Flurbiprofen-(+/-)	Fenbufen		1	0.139262	2	2	485	236	2	83
CID56952_HA1E	CID57031_HA1E	Propantheline; Propantelina bromuro; Propantelina, bromuro de; Propanthelin bromid; Propantheline bromide; Propanthéline, bromure de; Propanthelini bromidum	Diphenidol; Alpha,alpha-diphenyl-1-piperidinebutanol; Difenidol; Difenidolo; Difenidolum; Diphenyl(3-(1-piperidyl)propyl)carbinol		1	0.139241	4	4	836	343	4	132
CID00518_PHH	CID00631_PHH	Sch-442416	Zm-241385		1	0.139219	4	4	383	352	4	82
CID01085_HA1E	CID01254_HA1E	Siguazodan	Olprinone		1	0.139181	1	1	655	419	1	119
CID54804_HA1E	CID57304_HA1E	Nepafenac; 2-amino-3-benzoylbenzeneacetamide; Ahr 9434; Al 6515; Amfenac amide; Ilevro; Nepafenaco; Nepafenacum; Nevanac	Ketorolac; (+-)-5-benzoyl-2,3-dihydro-1h-pyrrolizine-1-carboxylic acid; (+-)-ketorolac; Acular; Acular ls; Acuvail; Apo-ketorolac injectable; Kétorolac; Ketorolac tromethamine; Ketorolac tromethamine injection usp; Ketorolac tromethamine injection, usp; Ketorolaco; Ketorolacum; Ketotolac tromethamine; Mar-ketorolac; Mint-ketorolac; Nu-ketorolac; Nu-ketorolac ophthalmic solution; Rac-ketorolac; Ra…		1	0.13913	2	2	274	312	2	64
CID51565_HA1E	CID51581_HA1E	Carprofen; (+-)-6-chloro-alpha-methylcarbazole-2-acetic acid; (+/-)-2-(3-chloro-9h-carbazol-7-yl)propanoic acid; 2-(6-chloro-9h-carbazol-2-yl)-propionic acid; 6-chloro-alpha-methyl-9h-carbazole-2-acetic acid; Carprofène; Carprofeno; Carprofenum	Suprofen; (+-)-2-(p-(2-thenoyl)phenyl)propionic acid; 2-(4-(2-thenoyl)phenyl)propionsaeure; 2-[4-(thiophene-2-carbonyl)-phenyl]-propionic acid; 4-(2-thenoyl)hydratropsaeure; Alpha-methyl-4-(2-thienylcarbonyl)benzeneacetic acid; P-2-thenoylhydratropic acid; Suprofene; Suprofène; Suprofeno; Suprofenum; Sutoprofen		1	0.139024	2	2	306	208	2	57
CID00117_SKB	CID00693_SKB	Terreic-acid-(-)	Lfm-a13		1	0.138987	1	1	332	741	1	118
CID00101_HA1E	CID00866_HA1E	Wz-3146	Lfm-a12		1	0.138947	1	1	391	185	1	66
CID00530_SKB	CID00927_SKB	Rg-14620	Angiogenesis-inhibitor		1	0.138937	1	1	391	350	1	81
CID00116_PHH	CID00936_PHH	Ei-346-erlotinib-analog	Tyrphostin-ag-494		1	0.138846	1	1	462	394	1	89
CID00486_HA1E	CID01474_HA1E	Tyrphostin-ag-835	Osimertinib		1	0.13881	1	1	270	571	1	98
CID00146_NPC	CID01479_NPC	As-604850	Gsk-1059615		1	0.138807	2	2	340	930	2	142
CID01000_HA1E	CID01322_HA1E	Etofenamate	Indobufen		1	0.138587	2	2	220	254	2	51
CID00084_HA1E	CID01201_HA1E	Erbstatin-analog	Rociletinib		1	0.138539	1	1	225	262	1	55
CID00952_HA1E	CID01376_HA1E	Emd-1214063	Su-11274		1	0.138514	1	1	677	449	1	123
CID01154_HA1E	CID51801_HA1E	Epirizole	Phenazone; Antipyrine; 1,2-dihydro-1,5-dimethyl-2-phenyl-3h-pyrazol-3-one; 2,3-dimethyl-1-phenyl-5-pyrazolone; Analgesine; Fenazon; Fenazona; Phenazon		1	0.138501	2	2	576	425	2	109
CID00486_SKB	CID00549_SKB	Tyrphostin-ag-835	Malonoben		1	0.138486	1	1	514	233	1	86
CID00598_HA1E	CID00796_HA1E	Cpccoet	Ym-298198		1	0.138462	1	1	168	228	1	45
CID00907_PHH	CID01187_PHH	Dibenzepin	Alaproclate		1	0.138462	1	1	331	313	1	72
CID00189_HA1E	CID57304_HA1E	Flurbiprofen-(+/-)	Ketorolac; (+-)-5-benzoyl-2,3-dihydro-1h-pyrrolizine-1-carboxylic acid; (+-)-ketorolac; Acular; Acular ls; Acuvail; Apo-ketorolac injectable; Kétorolac; Ketorolac tromethamine; Ketorolac tromethamine injection usp; Ketorolac tromethamine injection, usp; Ketorolaco; Ketorolacum; Ketotolac tromethamine; Mar-ketorolac; Mint-ketorolac; Nu-ketorolac; Nu-ketorolac ophthalmic solution; Rac-ketorolac; Ra…		1	0.138365	2	2	485	312	2	88
CID00329_HA1E	CID00395_HA1E	Pd-158780	Bibu-1361		1	0.138298	1	1	138	209	1	39
CID00814_ASC	CID00853_ASC	Sch-58261	Mrs-1754		1	0.138241	4	4	482	180	4	77
CID00726_HA1E	CID00993_HA1E	Emd-66684	Olmesartan-medoxomil		1	0.13822	1	1	839	360	1	132
CID00927_PHH	CID00933_PHH	Angiogenesis-inhibitor	Tyrphostin-ag-556		1	0.138169	1	1	360	380	1	80
CID00348_HA1E	CID01056_HA1E	Ki-8751	Telatinib		1	0.138107	1	1	399	564	1	108
CID00338_HA1E	CID00487_HA1E	Mbcq	Phosphodiesterase-v-inhibitor-ii		1	0.138028	1	1	208	228	1	49
CID00486_HA1E	CID00762_HA1E	Tyrphostin-ag-835	Tyrphostin-ag-18		1	0.138015	1	1	270	230	1	57
CID00116_NPC	CID00530_NPC	Ei-346-erlotinib-analog	Rg-14620		1	0.137931	1	1	379	292	1	76
CID00515_SKB	CID56998_SKB	Sr-59230a	Carteolol; Carteolol hydrochloride; Carteololum		1	0.137931	3	3	189	299	3	56
CID00290_HA1E	CID57071_HA1E	Tiaprofenic-acid	Tolmetin; 1-methyl-5-(4-methylbenzoyl)-pyrrole-2-acetic acid; 1-methyl-5-p-toluoylpyrrole-2-acetic acid; 5-(p-toluoyl)-1-methylpyrrole-2-acetic acid; Tolmetin sodium; Tolmetina; Tolmétine; Tolmetino; Tolmetinum		1	0.137931	2	2	164	186	2	40
CID00935_SKB	CID00954_SKB	Ag-494	Tyrphostin-1		1	0.137874	1	1	341	407	1	83
CID00486_NPC	CID00927_NPC	Tyrphostin-ag-835	Angiogenesis-inhibitor		1	0.137856	1	1	331	234	1	63
CID00423_HA1E	CID01037_HA1E	Ro-04-6790	Sb-271046		1	0.137845	1	1	234	256	1	55
CID00901_HA1E	CID52148_HA1E	Ebpc	Fidarestat; (s,s)-fidarestat; Aldos		1	0.137755	2	2	222	272	2	54
CID00039_NPC	CID01015_NPC	Sr-12813	Naftidrofuryl		1	0.137736	1	1	401	261	1	73
CID01182_HA1E	CID01667_HA1E	Iguratimod	Loxoprofen		1	0.137712	1	1	292	295	1	65
CID00530_HA1E	CID00866_HA1E	Rg-14620	Lfm-a12		1	0.137631	1	1	508	185	1	79
CID00997_NPC	CID51483_NPC	Tomelukast	Cinalukast; 3'-((e)-2-(4-cyclobutyl-2-thiazolyl)vinyl)-2,2-diethylsuccinanilic acid		1	0.137615	1	1	243	282	1	60
CID01299_HA1E	CID56581_HA1E	Glasdegib	Vismodegib; Erivedge; Hedgehog antagonist gdc-0449; Vismodegibum		1	0.137536	1	1	196	243	1	48
CID00431_NPC	CID51350_NPC	Prednisolone-acetate	Medrysone; 11beta-hydroxy-6alpha-methylpregn-4-ene-3,20-dione; Hms		1	0.1375	1	1	387	340	1	77
CID00403_HA1E	CID00954_HA1E	Tyrphostin-ag-527	Tyrphostin-1		1	0.137328	1	1	332	642	1	110
CID00703_HA1E	CID01357_HA1E	Jlk-6	Semagacestat		1	0.1373	1	1	289	249	1	60
CID51801_HA1E	CID57304_HA1E	Phenazone; Antipyrine; 1,2-dihydro-1,5-dimethyl-2-phenyl-3h-pyrazol-3-one; 2,3-dimethyl-1-phenyl-5-pyrazolone; Analgesine; Fenazon; Fenazona; Phenazon	Ketorolac; (+-)-5-benzoyl-2,3-dihydro-1h-pyrrolizine-1-carboxylic acid; (+-)-ketorolac; Acular; Acular ls; Acuvail; Apo-ketorolac injectable; Kétorolac; Ketorolac tromethamine; Ketorolac tromethamine injection usp; Ketorolac tromethamine injection, usp; Ketorolaco; Ketorolacum; Ketotolac tromethamine; Mar-ketorolac; Mint-ketorolac; Nu-ketorolac; Nu-ketorolac ophthalmic solution; Rac-ketorolac; Ra…		1	0.137288	2	2	425	312	2	81
CID01085_HA1E	CID57023_HA1E	Siguazodan	Anagrelide; Agrylin; Anagrelida; Anagrelide hydrochloride; Anagrelidum; Dom-anagrelide; Mylan-anagrelide; Phl-anagrelide; Pms-anagrelide; Sandoz anagrelide		1	0.137255	1	1	655	388	1	112
CID00746_NPC	CID00974_NPC	Bp-554	Xaliproden		1	0.137209	1	1	207	316	1	59
CID01154_NPC	CID57071_NPC	Epirizole	Tolmetin; 1-methyl-5-(4-methylbenzoyl)-pyrrole-2-acetic acid; 1-methyl-5-p-toluoylpyrrole-2-acetic acid; 5-(p-toluoyl)-1-methylpyrrole-2-acetic acid; Tolmetin sodium; Tolmetina; Tolmétine; Tolmetino; Tolmetinum		1	0.137209	2	2	291	237	2	59
CID00315_HA1E	CID01201_HA1E	Benzyl-quinazolin-4-yl-amine	Rociletinib		1	0.137195	1	1	133	262	1	45
CID00530_PHH	CID00927_PHH	Rg-14620	Angiogenesis-inhibitor		1	0.137188	1	1	751	360	1	121
CID00926_HA1E	CID56699_HA1E	Azacyclonol	Acrivastine; (2e)-3-{6-[(1e)-1-(4-methylphenyl)-3-(pyrrolidin-1-yl)prop-1-en-1-yl]pyridin-2-yl}acrylic acid		1	0.137143	1	1	209	220	1	48
CID54393_HA1E	CID57289_HA1E	Amonafide	Novobiocin; N-{7-[(3-o-carbamoyl-6-deoxy-5-methyl-4-o-methyl-beta-d-gulopyranosyl)oxy]-4-hydroxy-8-methyl-2-oxo-2h-chromen-3-yl}-4-hydroxy-3-(3-methylbut-2-en-1-yl)benzamide; Novobiocina; Novobiocine; Novobiocinum		1	0.137072	2	2	525	263	2	88
CID00603_NPC	CID51710_NPC	Cgp-20712	Nadolol; Corgard; Teva-nadolol		1	0.136964	3	3	267	479	3	83
CID00486_NPC	CID00954_NPC	Tyrphostin-ag-835	Tyrphostin-1		1	0.136943	1	1	331	470	1	86
CID00530_ASC	CID00549_ASC	Rg-14620	Malonoben		1	0.136915	1	1	303	411	1	79
CID00252_HA1E	CID00479_HA1E	Evodiamine	Amg-9810		1	0.136861	1	1	406	268	1	75
CID00084_HA1E	CID00101_HA1E	Erbstatin-analog	Wz-3146		1	0.136821	1	1	225	391	1	68
CID00116_HA1E	CID00486_HA1E	Ei-346-erlotinib-analog	Tyrphostin-ag-835		1	0.136767	1	1	420	270	1	77
CID00256_HA1E	CID00466_HA1E	Dl-tboa	Dcpib		1	0.136752	1	1	179	250	1	48
CID00101_PHH	CID00762_PHH	Wz-3146	Tyrphostin-ag-18		1	0.136654	1	1	523	525	1	107
CID51565_NPC	CID57304_NPC	Carprofen; (+-)-6-chloro-alpha-methylcarbazole-2-acetic acid; (+/-)-2-(3-chloro-9h-carbazol-7-yl)propanoic acid; 2-(6-chloro-9h-carbazol-2-yl)-propionic acid; 6-chloro-alpha-methyl-9h-carbazole-2-acetic acid; Carprofène; Carprofeno; Carprofenum	Ketorolac; (+-)-5-benzoyl-2,3-dihydro-1h-pyrrolizine-1-carboxylic acid; (+-)-ketorolac; Acular; Acular ls; Acuvail; Apo-ketorolac injectable; Kétorolac; Ketorolac tromethamine; Ketorolac tromethamine injection usp; Ketorolac tromethamine injection, usp; Ketorolaco; Ketorolacum; Ketotolac tromethamine; Mar-ketorolac; Mint-ketorolac; Nu-ketorolac; Nu-ketorolac ophthalmic solution; Rac-ketorolac; Ra…		1	0.136628	2	2	224	188	2	47
CID01317_HA1E	CID01366_HA1E	Filgotinib	Ruxolitinib		1	0.136546	4	4	308	622	4	102
CID00504_ASC	CID01264_ASC	Tiotidine	Ici-162846		1	0.136364	1	1	531	145	1	78
CID00971_HA1E	CID57302_HA1E	Pirenzepine	Darifenacin; (s)-1-(2-(2,3-dihydro-5-benzofuranyl)ethyl)-alpha,alpha-diphenyl-3-pyrrolidineacetamide; Apo-darifenacin; Darifenacin hydrobromide extended-release; Darifenacina; Darifénacine; Darifenacinum; Enablex		1	0.136312	5	5	579	578	5	119
CID00530_NPC	CID01474_NPC	Rg-14620	Osimertinib		1	0.13617	1	1	292	289	1	64
CID00104_HA1E	CID01549_HA1E	Pu-h71	Celastrol		1	0.136114	1	1	311	789	1	124
CID01380_NPC	CID01396_NPC	Azd-6482	Zstk-474		1	0.136035	4	4	218	615	4	94
CID00480_SKB	CID57724_SKB	Alclometasone	Fludroxycortide; Cordran; Drenison tape m 170 4mcg sq cm; Fludrossicortide; Fludroxicortida; Fludroxicortide; Fludroxycortid; Fludroxycortidum; Flurandrenolide; Flurandrenolide cream; Flurandrenolone; Nolix		1	0.13602	2	2	252	230	2	54
CID00116_NPC	CID00767_NPC	Ei-346-erlotinib-analog	Tyrphostin-ag-99		1	0.13594	1	1	379	286	1	73
CID00111_HA1E	CID00451_HA1E	Hydroxycholesterol	Gw-3965		1	0.135922	3	3	204	170	3	42
CID00101_HA1E	CID00927_HA1E	Wz-3146	Angiogenesis-inhibitor		1	0.135881	1	1	391	183	1	64
CID00936_ASC	CID01474_ASC	Tyrphostin-ag-494	Osimertinib		1	0.135843	1	1	478	330	1	83
CID00631_PHH	CID00853_PHH	Zm-241385	Mrs-1754		1	0.135766	4	4	352	490	4	93
CID00101_ASC	CID00530_ASC	Wz-3146	Rg-14620		1	0.135762	1	1	454	303	1	82
CID00116_SKB	CID00954_SKB	Ei-346-erlotinib-analog	Tyrphostin-1		1	0.135671	1	1	441	407	1	89
CID00690_NPC	CID01675_NPC	Bemesetron	Azasetron		1	0.135664	2	2	614	262	2	97
CID00441_SKB	CID00670_SKB	L-755507	Procaterol		1	0.135484	3	3	165	207	3	42
CID01370_HA1E	CID01427_HA1E	Sb-590885	Gdc-0879		1	0.135405	1	1	529	624	1	122
CID00748_ASC	CID00854_ASC	Bay-36-7620	Ly-456236		1	0.135402	1	1	497	397	1	96
CID00549_NPC	CID00762_NPC	Malonoben	Tyrphostin-ag-18		1	0.135366	1	1	710	350	1	111
CID00518_SKB	CID00853_SKB	Sch-442416	Mrs-1754		1	0.135359	4	4	272	169	4	49
CID00125_SKB	CID00530_SKB	Cgp-52411	Rg-14620		1	0.135338	1	1	276	391	1	72
CID00471_HA1E	CID01127_HA1E	Betamethasone-acetate	Triamcinolone-acetonide		1	0.135266	1	1	146	344	1	56
CID01260_HA1E	CID01477_HA1E	Mubritinib	Wz-4002		1	0.135266	2	2	404	630	2	112
CID51887_HA1E	CID54305_HA1E	Topiroxostat; 4-(5-(pyridin-4-yl)-1h-1,2,4-triazol-3-yl)pyridine-2-carbonitrile	Febuxostat; 2-(3-cyano-4-isobutoxyphenyl)-4-methyl- 1,3-thiazole-5-carboxylic acid; Fébuxostat; Febuxostatum; Uloric		1	0.135258	1	1	474	349	1	89
CID00315_HA1E	CID00933_HA1E	Benzyl-quinazolin-4-yl-amine	Tyrphostin-ag-556		1	0.135246	1	1	133	160	1	33
CID00315_HA1E	CID00395_HA1E	Benzyl-quinazolin-4-yl-amine	Bibu-1361		1	0.135231	1	1	133	209	1	38
CID00504_PHH	CID51482_PHH	Tiotidine	Nizatidine; Apo-nizatidine; Axid; Axid ar; Gen-nizatidine; Nizatidina; Nizatidine solution; Nizatidine-150; Nizatidine-300; Nizatidinum; Novo-nizatidine; Nu-nizatidine; Phl-nizatidine; Pms-nizatidine		1	0.135171	1	1	346	614	1	103
CID01235_HA1E	CID52563_HA1E	Way-362450	Fexaramine		1	0.135135	1	1	344	307	1	70
CID01000_HA1E	CID51565_HA1E	Etofenamate	Carprofen; (+-)-6-chloro-alpha-methylcarbazole-2-acetic acid; (+/-)-2-(3-chloro-9h-carbazol-7-yl)propanoic acid; 2-(6-chloro-9h-carbazol-2-yl)-propionic acid; 6-chloro-alpha-methyl-9h-carbazole-2-acetic acid; Carprofène; Carprofeno; Carprofenum		1	0.135071	2	2	220	306	2	57
CID01169_HA1E	CID01239_HA1E	Balaglitazone	Mitiglinide		1	0.135021	1	1	299	286	1	64
CID00549_HA1E	CID00866_HA1E	Malonoben	Lfm-a12		1	0.135011	1	1	351	185	1	59
CID01071_HA1E	CID01264_HA1E	Lafutidine	Ici-162846		1	0.135	1	1	328	427	1	81
CID00189_HA1E	CID54804_HA1E	Flurbiprofen-(+/-)	Nepafenac; 2-amino-3-benzoylbenzeneacetamide; Ahr 9434; Al 6515; Amfenac amide; Ilevro; Nepafenaco; Nepafenacum; Nevanac		1	0.134959	2	2	485	274	2	83
CID00583_ASC	CID00735_ASC	Ergocornine	Carmoxirole		1	0.134921	1	1	225	237	1	51
CID00676_PHH	CID01144_PHH	Pco-400	Y-27152		1	0.134921	2	2	398	570	2	102
CID00446_HA1E	CID54804_HA1E	Isoxicam	Nepafenac; 2-amino-3-benzoylbenzeneacetamide; Ahr 9434; Al 6515; Amfenac amide; Ilevro; Nepafenaco; Nepafenacum; Nevanac		1	0.134921	2	2	184	274	2	51
CID01220_NPC	CID57031_NPC	Vincamine	Diphenidol; Alpha,alpha-diphenyl-1-piperidinebutanol; Difenidol; Difenidolo; Difenidolum; Diphenyl(3-(1-piperidyl)propyl)carbinol		1	0.134897	4	4	235	599	4	92
CID00108_NPC	CID00140_NPC	Hc-toxin	Hnha		1	0.134815	1	1	391	469	1	91
CID01383_HA1E	CID01402_HA1E	Nvp-aew541	Gsk-1904529a		1	0.134809	2	2	827	417	2	134
CID00455_HA1E	CID54804_HA1E	Fenbufen	Nepafenac; 2-amino-3-benzoylbenzeneacetamide; Ahr 9434; Al 6515; Amfenac amide; Ilevro; Nepafenaco; Nepafenacum; Nevanac		1	0.134615	2	2	236	274	2	56
CID01073_HA1E	CID01124_HA1E	Mk-3207	Bms-927711		1	0.134538	1	1	271	355	1	67
CID00519_NPC	CID00999_NPC	Ikk-2-inhibitor	Ikk-2-inhibitor-v		1	0.1344	1	1	231	533	1	84
CID00440_PHH	CID00870_PHH	L-701324	L-689560		1	0.134393	5	5	336	523	5	93
CID00201_HA1E	CID51330_HA1E	Secoisolariciresinol	Vidarabine; 2-(6-amino-purin-9-yl)-5-hydroxymethyl-tetrahydro-furan-3,4-diol; 9-beta-d-arabinofuranosyl-9h-purin-6-amine; 9-beta-d-arabinofuranosyl-adenine; 9-beta-d-arabinofuranosyladenine; 9-β-d-arabinofuranosyl-9h-purin-6-amine; 9-β-d-arabinofuranosyladenine; Spongoadenosine		1	0.134393	1	1	582	277	1	93
CID00403_PHH	CID00530_PHH	Tyrphostin-ag-527	Rg-14620		1	0.134361	1	1	433	751	1	122
CID00101_HA1E	CID00486_HA1E	Wz-3146	Tyrphostin-ag-835		1	0.134328	1	1	391	270	1	72
CID00518_NPC	CID00814_NPC	Sch-442416	Sch-58261		1	0.134328	4	4	354	326	4	72
CID00767_ASC	CID01474_ASC	Tyrphostin-ag-99	Osimertinib		1	0.134328	1	1	560	330	1	90
CID56699_HA1E	CID56935_HA1E	Acrivastine; (2e)-3-{6-[(1e)-1-(4-methylphenyl)-3-(pyrrolidin-1-yl)prop-1-en-1-yl]pyridin-2-yl}acrylic acid	Alimemazine; Methylpromazine; Repeltin; Trimeprazine		1	0.134146	1	1	220	181	1	44
CID01398_HME1	CID01424_HME1	Jnk-9l	Cc-401		1	0.134127	1	1	1177	390	1	169
CID00676_PHH	CID01050_PHH	Pco-400	Y-26763		1	0.134069	2	2	398	401	2	85
CID00395_HA1E	CID00530_HA1E	Bibu-1361	Rg-14620		1	0.134021	1	1	209	508	1	78
CID00603_PHH	CID51710_PHH	Cgp-20712	Nadolol; Corgard; Teva-nadolol		1	0.133784	3	3	556	394	3	99
CID01206_NPC	CID01335_NPC	Apafant	Pca-4248		1	0.133772	1	1	308	256	1	61
CID00340_HA1E	CID01345_HA1E	Lobaric-acid	Licochalcone-a		1	0.133562	1	1	180	178	1	39
CID01322_HA1E	CID51433_HA1E	Indobufen	Tenoxicam; Nu-tenoxicam; Ténoxicam; Tenoxicam tablets; Tenoxicam-20; Tenoxicamum		1	0.13355	2	2	254	118	2	41
CID00706_ASC	CID00906_ASC	Isorotenone	Tubaic-acid		1	0.133484	1	1	310	234	1	59
CID51565_HA1E	CID51801_HA1E	Carprofen; (+-)-6-chloro-alpha-methylcarbazole-2-acetic acid; (+/-)-2-(3-chloro-9h-carbazol-7-yl)propanoic acid; 2-(6-chloro-9h-carbazol-2-yl)-propionic acid; 6-chloro-alpha-methyl-9h-carbazole-2-acetic acid; Carprofène; Carprofeno; Carprofenum	Phenazone; Antipyrine; 1,2-dihydro-1,5-dimethyl-2-phenyl-3h-pyrazol-3-one; 2,3-dimethyl-1-phenyl-5-pyrazolone; Analgesine; Fenazon; Fenazona; Phenazon		1	0.133449	2	2	306	425	2	77
CID00513_SKB	CID00892_SKB	Ssr-69071	Gw-311616		1	0.133333	1	1	250	258	1	56
CID00455_NPC	CID51801_NPC	Fenbufen	Phenazone; Antipyrine; 1,2-dihydro-1,5-dimethyl-2-phenyl-3h-pyrazol-3-one; 2,3-dimethyl-1-phenyl-5-pyrazolone; Analgesine; Fenazon; Fenazona; Phenazon		1	0.133333	2	2	288	280	2	60
CID00922_ASC	CID00961_ASC	Bw-b70c	Fpl-55712		1	0.133218	1	1	379	338	1	77
CID00290_HA1E	CID51565_HA1E	Tiaprofenic-acid	Carprofen; (+-)-6-chloro-alpha-methylcarbazole-2-acetic acid; (+/-)-2-(3-chloro-9h-carbazol-7-yl)propanoic acid; 2-(6-chloro-9h-carbazol-2-yl)-propionic acid; 6-chloro-alpha-methyl-9h-carbazole-2-acetic acid; Carprofène; Carprofeno; Carprofenum		1	0.133159	2	2	164	306	2	51
CID00746_SKB	CID00974_SKB	Bp-554	Xaliproden		1	0.133117	1	1	216	160	1	41
CID00101_NPC	CID00954_NPC	Wz-3146	Tyrphostin-1		1	0.133111	1	1	266	470	1	80
CID00446_ASC	CID57071_ASC	Isoxicam	Tolmetin; 1-methyl-5-(4-methylbenzoyl)-pyrrole-2-acetic acid; 1-methyl-5-p-toluoylpyrrole-2-acetic acid; 5-(p-toluoyl)-1-methylpyrrole-2-acetic acid; Tolmetin sodium; Tolmetina; Tolmétine; Tolmetino; Tolmetinum		1	0.133017	2	2	261	251	2	56
CID00125_NPC	CID00927_NPC	Cgp-52411	Angiogenesis-inhibitor		1	0.132988	1	1	466	234	1	77
CID00084_HA1E	CID00116_HA1E	Erbstatin-analog	Ei-346-erlotinib-analog		1	0.132948	1	1	225	420	1	69
CID00276_NPC	CID54634_NPC	Hydroxytacrine-maleate-(r,s)	Huperzine-a		1	0.132939	1	1	316	538	1	90
CID00358_HA1E	CID01235_HA1E	Glycodeoxycholic-acid	Way-362450		1	0.132653	1	1	647	344	1	104
CID00403_HA1E	CID00866_HA1E	Tyrphostin-ag-527	Lfm-a12		1	0.132558	1	1	332	185	1	57
CID00403_HA1E	CID00927_HA1E	Tyrphostin-ag-527	Angiogenesis-inhibitor		1	0.132558	1	1	332	183	1	57
CID00388_PHH	CID00518_PHH	Cgs-15943	Sch-442416		1	0.132497	4	4	534	383	4	95
CID00324_HA1E	CID00518_HA1E	Psb-36	Sch-442416		1	0.132479	4	4	176	385	4	62
CID00869_HA1E	CID01057_HA1E	L-732138	Fk-888		1	0.13244	2	2	349	510	2	89
CID00651_ASC	CID01088_ASC	Skf-89976a	Ci-966		1	0.132394	1	1	224	192	1	47
CID00628_NPC	CID57802_NPC	Coumestrol	Estropipate; Estra-1,3,5 (10)-triene-17-one-3-yl-sulfate; Estrone 3-sulfate; Estrone bisulfate; Estrone hemisulfate; Estrone hydrogen sulfate; Estrone sulphate; Estrone-3-sulphate; Estrone, hydrogen sulfate; Ogen .625; Ogen 1.25; Ogen 2.5		1	0.132391	2	2	391	623	2	103
CID00510_HA1E	CID01063_HA1E	Securinine	Clomethiazole		1	0.132353	1	1	215	364	1	63
CID00125_PHH	CID00767_PHH	Cgp-52411	Tyrphostin-ag-99		1	0.132265	1	1	314	309	1	66
CID01106_HA1E	CID01112_HA1E	Alx-5407	Sarcosine		1	0.132176	1	1	586	317	1	99
CID00819_SKB	CID01288_SKB	Sb-205607	Salvinorin-a		1	0.132118	3	3	250	286	3	58
CID01434_NPC	CID01485_NPC	Jnj-38877605	Pf-04217903		1	0.132005	1	1	646	322	1	106
CID00395_HA1E	CID00403_HA1E	Bibu-1361	Tyrphostin-ag-527		1	0.131991	1	1	209	332	1	59
CID00290_HA1E	CID51433_HA1E	Tiaprofenic-acid	Tenoxicam; Nu-tenoxicam; Ténoxicam; Tenoxicam tablets; Tenoxicam-20; Tenoxicamum		1	0.131915	2	2	164	118	2	31
CID00621_ASC	CID00690_ASC	Tropanyl-3,5-dimethylbenzoate	Bemesetron		1	0.131902	2	2	155	241	2	43
CID00922_NPC	CID00961_NPC	Bw-b70c	Fpl-55712		1	0.131894	1	1	237	280	1	55
CID00486_SKB	CID00530_SKB	Tyrphostin-ag-835	Rg-14620		1	0.131837	1	1	514	391	1	94
CID00409_HA1E	CID00454_HA1E	Proscillaridin	Gitoxigenin		1	0.131805	1	1	650	168	1	92
CID00240_HA1E	CID01028_HA1E	Pf-750	Pf-04457845		1	0.131805	1	1	197	243	1	46
CID00486_ASC	CID00530_ASC	Tyrphostin-ag-835	Rg-14620		1	0.131749	1	1	275	303	1	61
CID01437_NEU	CID01442_NEU	Mln-8054	Jwe-035		1	0.131707	1	1	567	746	1	135
CID00446_HA1E	CID51433_HA1E	Isoxicam	Tenoxicam; Nu-tenoxicam; Ténoxicam; Tenoxicam tablets; Tenoxicam-20; Tenoxicamum		1	0.131474	2	2	184	118	2	33
CID00302_HA1E	CID00423_HA1E	Sb-258585	Ro-04-6790		1	0.131429	1	1	184	234	1	46
CID00487_HA1E	CID00644_HA1E	Phosphodiesterase-v-inhibitor-ii	T-0156		1	0.131429	1	1	228	616	1	92
CID00101_NPC	CID00767_NPC	Wz-3146	Tyrphostin-ag-99		1	0.131403	1	1	266	286	1	59
CID00653_HA1E	CID01095_HA1E	Sib-1757	Basimglurant		1	0.131336	1	1	760	283	1	114
CID00549_ASC	CID00762_ASC	Malonoben	Tyrphostin-ag-18		1	0.131298	1	1	411	418	1	86
CID00518_HA1E	CID00631_HA1E	Sch-442416	Zm-241385		1	0.131148	4	4	385	213	4	64
CID01009_HA1E	CID56663_HA1E	Amitifadine	Nisoxetine		1	0.131148	3	3	288	463	3	80
CID00504_SKB	CID51482_SKB	Tiotidine	Nizatidine; Apo-nizatidine; Axid; Axid ar; Gen-nizatidine; Nizatidina; Nizatidine solution; Nizatidine-150; Nizatidine-300; Nizatidinum; Novo-nizatidine; Nu-nizatidine; Phl-nizatidine; Pms-nizatidine		1	0.131122	1	1	284	500	1	83
CID01270_NEU	CID01378_NEU	Deforolimus	Torin-2		1	0.131059	1	1	361	319	1	73
CID00114_PHH	CID00645_PHH	Acetyl-farnesyl-cysteine	T-0070907		1	0.130999	1	1	644	301	1	101
CID00395_HA1E	CID00935_HA1E	Bibu-1361	Ag-494		1	0.13099	1	1	209	164	1	41
CID01220_PHH	CID57031_PHH	Vincamine	Diphenidol; Alpha,alpha-diphenyl-1-piperidinebutanol; Difenidol; Difenidolo; Difenidolum; Diphenyl(3-(1-piperidyl)propyl)carbinol		1	0.13099	4	4	340	434	4	82
CID51565_PHH	CID57071_PHH	Carprofen; (+-)-6-chloro-alpha-methylcarbazole-2-acetic acid; (+/-)-2-(3-chloro-9h-carbazol-7-yl)propanoic acid; 2-(6-chloro-9h-carbazol-2-yl)-propionic acid; 6-chloro-alpha-methyl-9h-carbazole-2-acetic acid; Carprofène; Carprofeno; Carprofenum	Tolmetin; 1-methyl-5-(4-methylbenzoyl)-pyrrole-2-acetic acid; 1-methyl-5-p-toluoylpyrrole-2-acetic acid; 5-(p-toluoyl)-1-methylpyrrole-2-acetic acid; Tolmetin sodium; Tolmetina; Tolmétine; Tolmetino; Tolmetinum		1	0.130933	2	2	249	516	2	80
CID00395_HA1E	CID00866_HA1E	Bibu-1361	Lfm-a12		1	0.130841	1	1	209	185	1	42
CID00402_HA1E	CID00549_HA1E	Ag-99	Malonoben		1	0.13082	1	1	208	351	1	59
CID00471_HA1E	CID57315_HA1E	Betamethasone-acetate	Fluorometholone; (1r,2s,8s,10s,11s,14r,15s,17s)-14-acetyl-1-fluoro-14,17-dihydroxy-2,8,15-trimethyltetracyclo[8.7.0.02,7.011,15]heptadeca-3,6-dien-5-one; 9-fluoro-11beta,17-dihydroxy-6alpha-methylpregna-1,4-diene-3,20-dione; Flarex; Fluorometholon; Fluorométholone; Fluorometholonum; Fluorometolona; Nsc 33001; Oxylone; Pms-fluorometholone; Sandoz fluorometholone		1	0.130751	1	1	146	336	1	54
CID01024_NPC	CID01482_NPC	Bibx-1382	Ast-1306		1	0.130709	2	2	268	510	2	83
CID00104_HA1E	CID00279_HA1E	Pu-h71	Dihydro-7-desacetyldeoxygedunin		1	0.130653	1	1	311	163	1	52
CID00767_SKB	CID00927_SKB	Tyrphostin-ag-99	Angiogenesis-inhibitor		1	0.130653	1	1	121	350	1	52
CID00276_HA1E	CID00371_HA1E	Hydroxytacrine-maleate-(r,s)	Ethoprop		1	0.130612	1	1	159	129	1	32
CID00111_ASC	CID00451_ASC	Hydroxycholesterol	Gw-3965		1	0.130612	3	3	301	290	3	64
CID00403_PHH	CID00767_PHH	Tyrphostin-ag-527	Tyrphostin-ag-99		1	0.130435	1	1	433	309	1	78
CID51570_HA1E	CID51714_HA1E	Cinoxacin; 1-ethyl-6,7-methylenedioxy-4(1h)-oxocinnoline-3-carboxylic acid; 5-ethyl-8-oxo-5,8-dihydro-1,3-dioxa-5,6-diaza-cyclopenta[b]naphthalene-7-carboxylic acid; Cinoxacine; Cinoxacino; Cinoxacinum	Sparfloxacin; Cis-5-amino-1-cyclopropyl-7-(3,5-dimethyl-1-piperazinyl)-6,8-difluoro-1,4-dihydro-4-oxo-3-quinolinecarboxylic acid		1	0.130435	1	1	272	439	1	75
CID00361_HA1E	CID00639_HA1E	Gr-103691	U-99194		1	0.130337	1	1	157	369	1	58
CID00601_NPC	CID00740_NPC	Cgp-7930	Cgp-13501		1	0.130326	1	1	282	210	1	52
CID00814_PHH	CID00853_PHH	Sch-58261	Mrs-1754		1	0.130303	4	4	312	490	4	86
CID00455_ASC	CID01154_ASC	Fenbufen	Epirizole		1	0.130243	2	2	252	292	2	59
CID00762_HA1E	CID00767_HA1E	Tyrphostin-ag-18	Tyrphostin-ag-99		1	0.130159	1	1	230	148	1	41
CID00598_ASC	CID00748_ASC	Cpccoet	Bay-36-7620		1	0.129985	1	1	353	497	1	88
CID00459_NPC	CID01111_NPC	Erythromycin-estolate	Erythromycin-ethylsuccinate		1	0.129956	7	7	296	261	7	59
CID00410_HA1E	CID00486_HA1E	Methyl-2,5-dihydroxycinnamate	Tyrphostin-ag-835		1	0.129808	1	1	242	270	1	54
CID51801_ASC	CID57071_ASC	Phenazone; Antipyrine; 1,2-dihydro-1,5-dimethyl-2-phenyl-3h-pyrazol-3-one; 2,3-dimethyl-1-phenyl-5-pyrazolone; Analgesine; Fenazon; Fenazona; Phenazon	Tolmetin; 1-methyl-5-(4-methylbenzoyl)-pyrrole-2-acetic acid; 1-methyl-5-p-toluoylpyrrole-2-acetic acid; 5-(p-toluoyl)-1-methylpyrrole-2-acetic acid; Tolmetin sodium; Tolmetina; Tolmétine; Tolmetino; Tolmetinum		1	0.129799	2	2	439	251	2	71
CID00116_PHH	CID00933_PHH	Ei-346-erlotinib-analog	Tyrphostin-ag-556		1	0.129747	1	1	462	380	1	82
CID00549_PHH	CID00927_PHH	Malonoben	Angiogenesis-inhibitor		1	0.12973	1	1	599	360	1	96
CID00141_MCF10A	CID01430_MCF10A	Zg-10	Cg-930		1	0.129689	1	1	667	576	1	121
CID01150_HA1E	CID56952_HA1E	Vinburnine	Propantheline; Propantelina bromuro; Propantelina, bromuro de; Propanthelin bromid; Propantheline bromide; Propanthéline, bromure de; Propanthelini bromidum		1	0.12961	4	4	349	836	4	123
CID01248_HA1E	CID01477_HA1E	Av-412	Wz-4002		1	0.129584	2	2	381	630	2	106
CID00498_PHH	CID00504_PHH	Zolantidine	Tiotidine		1	0.129485	1	1	455	346	1	83
CID00531_SKB	CID00597_SKB	R-96544	Cinanserin		1	0.129464	1	1	299	254	1	58
CID00114_PHH	CID00472_PHH	Acetyl-farnesyl-cysteine	Badge		1	0.129397	1	1	644	360	1	103
CID00468_ASC	CID56709_ASC	Chlormadinone-acetate	Homosalate; Adaptasun sun care lotion sea and tropics body/ lait de soin solaire mer et tropiques corps spf/ fps 20; All you need + broad spectrum oil absorbing lotion spf 15; All you need continuous action 24 hour moisture spf 15 for normal skin; Bobbi brown oil control lotion spf 15; E nature plantlicious uv sunscreen; Easydew daily ultra shield sun; Estee lauder daywear plus multiprotection lo…		1	0.129371	1	1	372	340	1	74
CID00446_HA1E	CID51565_HA1E	Isoxicam	Carprofen; (+-)-6-chloro-alpha-methylcarbazole-2-acetic acid; (+/-)-2-(3-chloro-9h-carbazol-7-yl)propanoic acid; 2-(6-chloro-9h-carbazol-2-yl)-propionic acid; 6-chloro-alpha-methyl-9h-carbazole-2-acetic acid; Carprofène; Carprofeno; Carprofenum		1	0.129353	2	2	184	306	2	52
CID01718_HA1E	CID54804_HA1E	Ampiroxicam	Nepafenac; 2-amino-3-benzoylbenzeneacetamide; Ahr 9434; Al 6515; Amfenac amide; Ilevro; Nepafenaco; Nepafenacum; Nevanac		1	0.129353	2	2	215	274	2	52
CID01024_HA1E	CID01482_HA1E	Bibx-1382	Ast-1306		1	0.12931	2	2	338	518	2	90
CID51565_HA1E	CID54804_HA1E	Carprofen; (+-)-6-chloro-alpha-methylcarbazole-2-acetic acid; (+/-)-2-(3-chloro-9h-carbazol-7-yl)propanoic acid; 2-(6-chloro-9h-carbazol-2-yl)-propionic acid; 6-chloro-alpha-methyl-9h-carbazole-2-acetic acid; Carprofène; Carprofeno; Carprofenum	Nepafenac; 2-amino-3-benzoylbenzeneacetamide; Ahr 9434; Al 6515; Amfenac amide; Ilevro; Nepafenaco; Nepafenacum; Nevanac		1	0.12931	2	2	306	274	2	60
CID01032_HA1E	CID57787_HA1E	Ercalcitriol	Calcifediol; (3s,5z,7e)-9,10-secocholesta-5,7,10-triene-3,25-diol; (3β,5z,7e)-9,10-secocholesta-5,7,10(19)-triene-3,25-diol; (5z,7e)-(3s)-9,10-secocholesta-5,7,10(19)-triene-3,25-diol; 25-hydroxycholecalciferol; 25-hydroxyvitamin d3; Calcidiol; Calcifédiol; Calcifediol anhydrous; Calcifediolum; Rayaldee		1	0.129293	1	1	283	317	1	64
CID00431_ASC	CID01618_ASC	Prednisolone-acetate	Mometasone		1	0.129278	1	1	398	257	1	68
CID00651_NPC	CID01088_NPC	Skf-89976a	Ci-966		1	0.129264	1	1	398	287	1	72
CID00446_ASC	CID51433_ASC	Isoxicam	Tenoxicam; Nu-tenoxicam; Ténoxicam; Tenoxicam tablets; Tenoxicam-20; Tenoxicamum		1	0.129199	2	2	261	206	2	50
CID00084_HA1E	CID00530_HA1E	Erbstatin-analog	Rg-14620		1	0.129195	1	1	225	508	1	77
CID00446_NPC	CID51565_NPC	Isoxicam	Carprofen; (+-)-6-chloro-alpha-methylcarbazole-2-acetic acid; (+/-)-2-(3-chloro-9h-carbazol-7-yl)propanoic acid; 2-(6-chloro-9h-carbazol-2-yl)-propionic acid; 6-chloro-alpha-methyl-9h-carbazole-2-acetic acid; Carprofène; Carprofeno; Carprofenum		1	0.129032	2	2	381	224	2	64
CID00114_HA1E	CID00472_HA1E	Acetyl-farnesyl-cysteine	Badge		1	0.128972	1	1	268	391	1	69
CID00440_HA1E	CID00870_HA1E	L-701324	L-689560		1	0.128931	5	5	139	254	5	41
CID00446_HA1E	CID51581_HA1E	Isoxicam	Suprofen; (+-)-2-(p-(2-thenoyl)phenyl)propionic acid; 2-(4-(2-thenoyl)phenyl)propionsaeure; 2-[4-(thiophene-2-carbonyl)-phenyl]-propionic acid; 4-(2-thenoyl)hydratropsaeure; Alpha-methyl-4-(2-thienylcarbonyl)benzeneacetic acid; P-2-thenoylhydratropic acid; Suprofene; Suprofène; Suprofeno; Suprofenum; Sutoprofen		1	0.128931	2	2	184	208	2	41
CID01206_HA1E	CID01335_HA1E	Apafant	Pca-4248		1	0.128809	1	1	591	302	1	93
CID00628_ASC	CID57802_ASC	Coumestrol	Estropipate; Estra-1,3,5 (10)-triene-17-one-3-yl-sulfate; Estrone 3-sulfate; Estrone bisulfate; Estrone hemisulfate; Estrone hydrogen sulfate; Estrone sulphate; Estrone-3-sulphate; Estrone, hydrogen sulfate; Ogen .625; Ogen 1.25; Ogen 2.5		1	0.128755	2	2	285	291	2	60
CID00529_SKB	CID00828_SKB	Rs-100329	Rs-17053		1	0.128713	2	2	374	378	2	78
CID01015_HA1E	CID51330_HA1E	Naftidrofuryl	Vidarabine; 2-(6-amino-purin-9-yl)-5-hydroxymethyl-tetrahydro-furan-3,4-diol; 9-beta-d-arabinofuranosyl-9h-purin-6-amine; 9-beta-d-arabinofuranosyl-adenine; 9-beta-d-arabinofuranosyladenine; 9-β-d-arabinofuranosyl-9h-purin-6-amine; 9-β-d-arabinofuranosyladenine; Spongoadenosine		1	0.128713	1	1	353	277	1	65
CID00762_NPC	CID00933_NPC	Tyrphostin-ag-18	Tyrphostin-ag-556		1	0.128655	1	1	350	523	1	88
CID00684_HA1E	CID01036_HA1E	My-5445	Mirodenafil		1	0.128655	1	1	166	247	1	44
CID00410_NPC	CID00927_NPC	Methyl-2,5-dihydroxycinnamate	Angiogenesis-inhibitor		1	0.128571	1	1	546	234	1	81
CID00762_NPC	CID01474_NPC	Tyrphostin-ag-18	Osimertinib		1	0.128514	1	1	350	289	1	64
CID00611_NPC	CID00929_NPC	Bay-59-3074	Arachidonamide		1	0.128505	2	2	321	202	2	55
CID00189_HA1E	CID01154_HA1E	Flurbiprofen-(+/-)	Epirizole		1	0.128485	2	2	485	576	2	106
CID00358_ASC	CID00450_ASC	Glycodeoxycholic-acid	Gw-4064		1	0.128463	1	1	245	236	1	51
CID00388_PHH	CID00631_PHH	Cgs-15943	Zm-241385		1	0.128388	4	4	534	352	4	90
CID00402_HA1E	CID00767_HA1E	Ag-99	Tyrphostin-ag-99		1	0.128378	1	1	208	148	1	38
CID00508_HA1E	CID00540_HA1E	Tcb2	Norcyclobenzaprine		1	0.128342	1	1	647	244	1	96
CID00315_HA1E	CID00762_HA1E	Benzyl-quinazolin-4-yl-amine	Tyrphostin-ag-18		1	0.128289	1	1	133	230	1	39
CID00486_NPC	CID00767_NPC	Tyrphostin-ag-835	Tyrphostin-ag-99		1	0.128257	1	1	331	286	1	64
CID00101_SKB	CID00410_SKB	Wz-3146	Methyl-2,5-dihydroxycinnamate		1	0.128244	1	1	503	319	1	84
CID00101_PHH	CID00927_PHH	Wz-3146	Angiogenesis-inhibitor		1	0.128093	1	1	523	360	1	88
CID00549_ASC	CID00933_ASC	Malonoben	Tyrphostin-ag-556		1	0.12807	1	1	411	295	1	73
CID00653_NEU	CID01128_NEU	Sib-1757	Fenobam		1	0.128032	1	1	370	576	1	95
CID01376_ASC	CID01485_ASC	Su-11274	Pf-04217903		1	0.127971	1	1	365	315	1	70
CID00125_PHH	CID00936_PHH	Cgp-52411	Tyrphostin-ag-494		1	0.127928	1	1	314	394	1	71
CID01248_HA1E	CID01482_HA1E	Av-412	Ast-1306		1	0.127778	2	2	381	518	2	92
CID51565_HA1E	CID57071_HA1E	Carprofen; (+-)-6-chloro-alpha-methylcarbazole-2-acetic acid; (+/-)-2-(3-chloro-9h-carbazol-7-yl)propanoic acid; 2-(6-chloro-9h-carbazol-2-yl)-propionic acid; 6-chloro-alpha-methyl-9h-carbazole-2-acetic acid; Carprofène; Carprofeno; Carprofenum	Tolmetin; 1-methyl-5-(4-methylbenzoyl)-pyrrole-2-acetic acid; 1-methyl-5-p-toluoylpyrrole-2-acetic acid; 5-(p-toluoyl)-1-methylpyrrole-2-acetic acid; Tolmetin sodium; Tolmetina; Tolmétine; Tolmetino; Tolmetinum		1	0.127764	2	2	306	186	2	52
CID00726_NPC	CID00794_NPC	Emd-66684	Zd-7155		1	0.12776	1	1	405	378	1	81
CID00530_SKB	CID00762_SKB	Rg-14620	Tyrphostin-ag-18		1	0.127753	1	1	391	503	1	87
CID00927_ASC	CID01474_ASC	Angiogenesis-inhibitor	Osimertinib		1	0.127726	1	1	510	330	1	82
CID00410_NPC	CID00936_NPC	Methyl-2,5-dihydroxycinnamate	Tyrphostin-ag-494		1	0.127692	1	1	546	280	1	83
CID00096_PHH	CID00748_PHH	3-matida	Bay-36-7620		1	0.12758	1	1	363	301	1	68
CID00518_PHH	CID00853_PHH	Sch-442416	Mrs-1754		1	0.127536	4	4	383	490	4	88
CID00218_HA1E	CID56581_HA1E	Sonidegib	Vismodegib; Erivedge; Hedgehog antagonist gdc-0449; Vismodegibum		1	0.127479	1	1	195	243	1	45
CID01220_HA1E	CID57031_HA1E	Vincamine	Diphenidol; Alpha,alpha-diphenyl-1-piperidinebutanol; Difenidol; Difenidolo; Difenidolum; Diphenyl(3-(1-piperidyl)propyl)carbinol		1	0.127479	4	4	934	343	4	135
CID00114_ASC	CID00645_ASC	Acetyl-farnesyl-cysteine	T-0070907		1	0.127464	1	1	594	351	1	97
CID01398_HME1	CID01430_HME1	Jnk-9l	Cg-930		1	0.127459	1	1	1177	391	1	162
CID00446_NPC	CID51801_NPC	Isoxicam	Phenazone; Antipyrine; 1,2-dihydro-1,5-dimethyl-2-phenyl-3h-pyrazol-3-one; 2,3-dimethyl-1-phenyl-5-pyrazolone; Analgesine; Fenazon; Fenazona; Phenazon		1	0.127341	2	2	381	280	2	68
CID00116_SKB	CID00936_SKB	Ei-346-erlotinib-analog	Tyrphostin-ag-494		1	0.127301	1	1	441	405	1	83
CID00583_HA1E	CID00735_HA1E	Ergocornine	Carmoxirole		1	0.127273	1	1	171	160	1	35
CID00933_SKB	CID00954_SKB	Tyrphostin-ag-556	Tyrphostin-1		1	0.127273	1	1	339	407	1	77
CID00134_NPC	CID01430_NPC	Bi-78d3	Cg-930		1	0.127198	1	1	414	769	1	123
CID00116_ASC	CID01474_ASC	Ei-346-erlotinib-analog	Osimertinib		1	0.127106	1	1	513	330	1	83
CID00103_HA1E	CID51570_HA1E	Pirarubicin	Cinoxacin; 1-ethyl-6,7-methylenedioxy-4(1h)-oxocinnoline-3-carboxylic acid; 5-ethyl-8-oxo-5,8-dihydro-1,3-dioxa-5,6-diaza-cyclopenta[b]naphthalene-7-carboxylic acid; Cinoxacine; Cinoxacino; Cinoxacinum		1	0.127095	1	1	612	272	1	91
CID51565_PHH	CID57304_PHH	Carprofen; (+-)-6-chloro-alpha-methylcarbazole-2-acetic acid; (+/-)-2-(3-chloro-9h-carbazol-7-yl)propanoic acid; 2-(6-chloro-9h-carbazol-2-yl)-propionic acid; 6-chloro-alpha-methyl-9h-carbazole-2-acetic acid; Carprofène; Carprofeno; Carprofenum	Ketorolac; (+-)-5-benzoyl-2,3-dihydro-1h-pyrrolizine-1-carboxylic acid; (+-)-ketorolac; Acular; Acular ls; Acuvail; Apo-ketorolac injectable; Kétorolac; Ketorolac tromethamine; Ketorolac tromethamine injection usp; Ketorolac tromethamine injection, usp; Ketorolaco; Ketorolacum; Ketotolac tromethamine; Mar-ketorolac; Mint-ketorolac; Nu-ketorolac; Nu-ketorolac ophthalmic solution; Rac-ketorolac; Ra…		1	0.127059	2	2	249	262	2	54
CID00325_HA1E	CID00853_HA1E	Psb-1115	Mrs-1754		1	0.127049	4	4	161	131	4	31
CID01154_ASC	CID57071_ASC	Epirizole	Tolmetin; 1-methyl-5-(4-methylbenzoyl)-pyrrole-2-acetic acid; 1-methyl-5-p-toluoylpyrrole-2-acetic acid; 5-(p-toluoyl)-1-methylpyrrole-2-acetic acid; Tolmetin sodium; Tolmetina; Tolmétine; Tolmetino; Tolmetinum		1	0.126915	2	2	292	251	2	58
CID01041_HA1E	CID57787_HA1E	Maxacalcitol	Calcifediol; (3s,5z,7e)-9,10-secocholesta-5,7,10-triene-3,25-diol; (3β,5z,7e)-9,10-secocholesta-5,7,10(19)-triene-3,25-diol; (5z,7e)-(3s)-9,10-secocholesta-5,7,10(19)-triene-3,25-diol; 25-hydroxycholecalciferol; 25-hydroxyvitamin d3; Calcidiol; Calcifédiol; Calcifediol anhydrous; Calcifediolum; Rayaldee		1	0.126819	1	1	266	317	1	61
CID00101_SKB	CID00530_SKB	Wz-3146	Rg-14620		1	0.126801	1	1	503	391	1	88
CID00487_SKB	CID00644_SKB	Phosphodiesterase-v-inhibitor-ii	T-0156		1	0.126801	1	1	230	180	1	44
CID00518_SKB	CID00814_SKB	Sch-442416	Sch-58261		1	0.126761	4	4	272	240	4	54
CID00324_HA1E	CID00388_HA1E	Psb-36	Cgs-15943		1	0.126722	4	4	176	256	4	46
CID00936_NPC	CID01474_NPC	Tyrphostin-ag-494	Osimertinib		1	0.126638	1	1	280	289	1	58
CID00530_NPC	CID00954_NPC	Rg-14620	Tyrphostin-1		1	0.126603	1	1	292	470	1	79
CID00488_NPC	CID01465_NPC	Phenanthridone	Iniparib		1	0.126531	1	1	269	354	1	62
CID00952_HA1E	CID01485_HA1E	Emd-1214063	Pf-04217903		1	0.126526	1	1	677	445	1	114
CID00464_NPC	CID57249_NPC	Doxylamine	Carbinoxamine; (+-)-carbinoxamine; {2-[(4-chloro-phenyl)-pyridin-2-yl-methoxy]-ethyl}-dimethyl-amine; 2-(p-chloro-alpha-(2-(dimethylamino)ethoxy)benzyl)pyridine; Arbinoxa; Carbinoxamin; Carbinoxamina; Carbinoxamine base; Carbinoxamine maleate; Carbinoxaminum; Karbinal er; Paracarbinoxamine; Ryvent		1	0.126464	2	2	290	238	2	54
CID00891_NPC	CID01024_NPC	Gw-583340	Bibx-1382		1	0.126374	2	2	417	268	2	69
CID00933_HA1E	CID00936_HA1E	Tyrphostin-ag-556	Tyrphostin-ag-494		1	0.126344	1	1	160	294	1	47
CID00935_NPC	CID00936_NPC	Ag-494	Tyrphostin-ag-494		1	0.126316	1	1	188	280	1	48
CID00519_SKB	CID00764_SKB	Ikk-2-inhibitor	Ikk-16		1	0.126177	1	1	263	384	1	67
CID01437_SKL	CID01442_SKL	Mln-8054	Jwe-035		1	0.126154	1	1	359	453	1	82
CID00693_HA1E	CID01207_HA1E	Lfm-a13	Gdc-0834		1	0.12604	1	1	639	386	1	106
CID51790_HA1E	CID57724_HA1E	Ciclesonide; Alvesco; Apo-ciclesonide; Omnaris; Omnaris hfa; Zetonna	Fludroxycortide; Cordran; Drenison tape m 170 4mcg sq cm; Fludrossicortide; Fludroxicortida; Fludroxicortide; Fludroxycortid; Fludroxycortidum; Flurandrenolide; Flurandrenolide cream; Flurandrenolone; Nolix		1	0.125926	2	2	225	435	2	68
CID01219_HA1E	CID56757_HA1E	As-703026	Binimetinib		1	0.125874	2	2	871	329	2	126
CID00856_SKB	CID01219_SKB	Mek1-2-inhibitor	As-703026		1	0.125813	2	2	297	284	2	58
CID00329_HA1E	CID00410_HA1E	Pd-158780	Methyl-2,5-dihydroxycinnamate		1	0.125806	1	1	138	242	1	39
CID00856_SKB	CID55063_SKB	Mek1-2-inhibitor	Pd-0325901		1	0.125786	2	2	297	301	2	60
CID00201_HA1E	CID01015_HA1E	Secoisolariciresinol	Naftidrofuryl		1	0.125676	1	1	582	353	1	93
CID00170_HA1E	CID51773_HA1E	Zeranol	Mestranol		1	0.125571	1	1	171	345	1	55
CID00748_SKB	CID00796_SKB	Bay-36-7620	Ym-298198		1	0.125561	1	1	566	258	1	84
CID00217_HA1E	CID00280_HA1E	Nu-1025	Cs-1657		1	0.125541	1	1	148	130	1	29
CID01053_HA1E	CID55063_HA1E	Refametinib	Pd-0325901		1	0.125458	2	2	444	913	2	137
CID00336_HA1E	CID00823_HA1E	Mk-212	Ro-60-0175		1	0.125364	3	3	259	159	3	43
CID51801_NPC	CID57304_NPC	Phenazone; Antipyrine; 1,2-dihydro-1,5-dimethyl-2-phenyl-3h-pyrazol-3-one; 2,3-dimethyl-1-phenyl-5-pyrazolone; Analgesine; Fenazon; Fenazona; Phenazon	Ketorolac; (+-)-5-benzoyl-2,3-dihydro-1h-pyrrolizine-1-carboxylic acid; (+-)-ketorolac; Acular; Acular ls; Acuvail; Apo-ketorolac injectable; Kétorolac; Ketorolac tromethamine; Ketorolac tromethamine injection usp; Ketorolac tromethamine injection, usp; Ketorolaco; Ketorolacum; Ketotolac tromethamine; Mar-ketorolac; Mint-ketorolac; Nu-ketorolac; Nu-ketorolac ophthalmic solution; Rac-ketorolac; Ra…		1	0.125326	2	2	280	188	2	48
CID01424_CD34	CID01430_CD34	Cc-401	Cg-930		1	0.12531	1	1	617	454	1	101
CID01380_NEU	CID01396_NEU	Azd-6482	Zstk-474		1	0.125237	4	4	152	457	4	66
CID00134_NEU	CID00141_NEU	Bi-78d3	Zg-10		1	0.125	1	1	192	786	1	103
CID00403_HA1E	CID00410_HA1E	Tyrphostin-ag-527	Methyl-2,5-dihydroxycinnamate		1	0.125	1	1	332	242	1	57
CID00631_SKB	CID00814_SKB	Zm-241385	Sch-58261		1	0.125	4	4	479	240	4	74
CID00302_HA1E	CID01037_HA1E	Sb-258585	Sb-271046		1	0.125	1	1	184	256	1	45
CID00125_NEU	CID01474_NEU	Cgp-52411	Osimertinib		1	0.125	1	1	237	589	1	86
CID01000_HA1E	CID54804_HA1E	Etofenamate	Nepafenac; 2-amino-3-benzoylbenzeneacetamide; Ahr 9434; Al 6515; Amfenac amide; Ilevro; Nepafenaco; Nepafenacum; Nevanac		1	0.125	2	2	220	274	2	51
CID01024_NPC	CID01477_NPC	Bibx-1382	Wz-4002		1	0.124789	2	2	268	464	2	74
CID00446_SKB	CID01154_SKB	Isoxicam	Epirizole		1	0.124726	2	2	245	316	2	57
CID00108_NPC	CID00542_NPC	Hc-toxin	Nsc-3852		1	0.124685	1	1	391	648	1	99
CID00290_HA1E	CID54804_HA1E	Tiaprofenic-acid	Nepafenac; 2-amino-3-benzoylbenzeneacetamide; Ahr 9434; Al 6515; Amfenac amide; Ilevro; Nepafenaco; Nepafenacum; Nevanac		1	0.124654	2	2	164	274	2	45
CID00748_PHH	CID00768_PHH	Bay-36-7620	Jnj-16259685		1	0.124444	1	1	301	529	1	84
CID01254_HA1E	CID57023_HA1E	Olprinone	Anagrelide; Agrylin; Anagrelida; Anagrelide hydrochloride; Anagrelidum; Dom-anagrelide; Mylan-anagrelide; Phl-anagrelide; Pms-anagrelide; Sandoz anagrelide		1	0.124424	1	1	419	388	1	81
CID00084_HA1E	CID00395_HA1E	Erbstatin-analog	Bibu-1361		1	0.124309	1	1	225	209	1	45
CID00430_ASC	CID00471_ASC	Prednisolone-hemisuccinate	Betamethasone-acetate		1	0.124294	1	1	406	266	1	66
CID00828_HA1E	CID01164_HA1E	Rs-17053	Naftopidil		1	0.12426	2	2	299	343	2	63
CID00767_NPC	CID00927_NPC	Tyrphostin-ag-99	Angiogenesis-inhibitor		1	0.124138	1	1	286	234	1	54
CID01053_HA1E	CID01219_HA1E	Refametinib	As-703026		1	0.12406	2	2	444	871	2	132
CID00530_PHH	CID00936_PHH	Rg-14620	Tyrphostin-ag-494		1	0.12404	1	1	751	394	1	113
CID00403_PHH	CID00954_PHH	Tyrphostin-ag-527	Tyrphostin-1		1	0.124011	1	1	433	545	1	94
CID00162_HA1E	CID01361_HA1E	Qw-bi-011	Unc-0321		1	0.124011	1	1	243	229	1	47
CID01434_NEU	CID01485_NEU	Jnj-38877605	Pf-04217903		1	0.123995	1	1	676	474	1	108
CID00530_HA1E	CID00933_HA1E	Rg-14620	Tyrphostin-ag-556		1	0.123878	1	1	508	160	1	69
CID00965_HA1E	CID56694_HA1E	Taltirelin	Protirelin; 5-oxo-l-prolyl-l-histidyl-l-prolinamide; L-pyroglutamyl-l-histidyl-l-prolineamide; Thyroliberin; Thyrotropic releasing hormone; Thyrotropic-releasing factor; Thyrotropin releasing hormone; Thyrotropin releasing hormone trh; Thyrotropin-releasing factor; Trh; Tsh-releasing factor; Tsh-releasing hormone		1	0.123843	1	1	598	466	1	107
CID00410_NPC	CID00935_NPC	Methyl-2,5-dihydroxycinnamate	Ag-494		1	0.123779	1	1	546	188	1	76
CID00549_NPC	CID01474_NPC	Malonoben	Osimertinib		1	0.123737	1	1	710	289	1	98
CID00935_NPC	CID01474_NPC	Ag-494	Osimertinib		1	0.123711	1	1	188	289	1	48
CID00410_ASC	CID01474_ASC	Methyl-2,5-dihydroxycinnamate	Osimertinib		1	0.123693	1	1	408	330	1	71
CID57071_SKB	CID57304_SKB	Tolmetin; 1-methyl-5-(4-methylbenzoyl)-pyrrole-2-acetic acid; 1-methyl-5-p-toluoylpyrrole-2-acetic acid; 5-(p-toluoyl)-1-methylpyrrole-2-acetic acid; Tolmetin sodium; Tolmetina; Tolmétine; Tolmetino; Tolmetinum	Ketorolac; (+-)-5-benzoyl-2,3-dihydro-1h-pyrrolizine-1-carboxylic acid; (+-)-ketorolac; Acular; Acular ls; Acuvail; Apo-ketorolac injectable; Kétorolac; Ketorolac tromethamine; Ketorolac tromethamine injection usp; Ketorolac tromethamine injection, usp; Ketorolaco; Ketorolacum; Ketotolac tromethamine; Mar-ketorolac; Mint-ketorolac; Nu-ketorolac; Nu-ketorolac ophthalmic solution; Rac-ketorolac; Ra…		1	0.123656	2	2	143	291	2	46
CID00217_ASC	CID00488_ASC	Nu-1025	Phenanthridone		1	0.123626	1	1	216	218	1	45
CID51574_HA1E	CID57010_HA1E	Clofazimine; Clofazimin; Clofazimina; Clofaziminum; Riminophenazine	Flucloxacillin; (2s,5r,6r)-6-({[3-(2-chloro-6-fluorophenyl)-5-methyl-1,2-oxazol-4-yl]carbonyl}amino)-3,3-dimethyl-7-oxo-4-thia-1-azabicyclo[3.2.0]heptane-2-carboxylic acid; 3-(2-chloro-6-fluorophenyl)-5-methyl-4-isoxazolylpenicillin; Floxacillin; Fluclox 250; Flucloxacilina; Flucloxacilline; Flucloxacillinum		1	0.123596	1	1	357	566	1	88
CID00116_HA1E	CID00954_HA1E	Ei-346-erlotinib-analog	Tyrphostin-1		1	0.123529	1	1	420	642	1	105
CID00410_SKB	CID00936_SKB	Methyl-2,5-dihydroxycinnamate	Tyrphostin-ag-494		1	0.123478	1	1	319	405	1	71
CID00602_ASC	CID00847_ASC	Cgp-71683	Ntncb		1	0.123412	1	1	455	227	1	68
CID00498_NPC	CID51482_NPC	Zolantidine	Nizatidine; Apo-nizatidine; Axid; Axid ar; Gen-nizatidine; Nizatidina; Nizatidine solution; Nizatidine-150; Nizatidine-300; Nizatidinum; Novo-nizatidine; Nu-nizatidine; Phl-nizatidine; Pms-nizatidine		1	0.123412	1	1	283	415	1	68
CID00486_ASC	CID01474_ASC	Tyrphostin-ag-835	Osimertinib		1	0.123404	1	1	275	330	1	58
CID01434_ASC	CID01485_ASC	Jnj-38877605	Pf-04217903		1	0.123404	1	1	564	315	1	87
CID00549_NPC	CID00927_NPC	Malonoben	Angiogenesis-inhibitor		1	0.123393	1	1	710	234	1	96
CID00395_HA1E	CID00933_HA1E	Bibu-1361	Tyrphostin-ag-556		1	0.123377	1	1	209	160	1	38
CID00446_PHH	CID01154_PHH	Isoxicam	Epirizole		1	0.123249	2	2	615	261	2	88
CID00410_SKB	CID00530_SKB	Methyl-2,5-dihydroxycinnamate	Rg-14620		1	0.123239	1	1	319	391	1	70
CID00101_HA1E	CID00410_HA1E	Wz-3146	Methyl-2,5-dihydroxycinnamate		1	0.123232	1	1	391	242	1	61
CID00531_NPC	CID00597_NPC	R-96544	Cinanserin		1	0.123188	1	1	259	239	1	51
CID00583_NEU	CID00735_NEU	Ergocornine	Carmoxirole		1	0.123188	1	1	351	352	1	68
CID00423_HA1E	CID00979_HA1E	Ro-04-6790	Idalopirdine		1	0.123153	1	1	234	261	1	50
CID54797_HA1E	CID57048_HA1E	Cabazitaxel; Cabazitaxelum; Jevtana; Taxoid xrp6258; Txd258; Xrp6258	Vinorelbine; 5'-noranhydrovinblastine; Aj-vinorelbine; Navelbine; Nor-5'-anhydrovinblastine; Vinorelbin; Vinorelbina; Vinorelbine injection; Vinorelbine injection, usp; Vinorelbine tartrate; Vinorelbine tartrate for injection; Vinorelbine tartrate injection usp; Vinorelbinum		1	0.122963	16	16	355	510	16	83
CID00101_HA1E	CID00402_HA1E	Wz-3146	Ag-99		1	0.122951	1	1	391	208	1	60
CID00640_HA1E	CID00938_HA1E	Telenzepine	Piperidolate		1	0.122924	1	1	303	434	1	74
CID00524_ASC	CID00667_ASC	Sb-221284	Rs-102221		1	0.122892	3	3	242	279	3	51
CID00935_ASC	CID01474_ASC	Ag-494	Osimertinib		1	0.122881	1	1	249	330	1	58
CID00096_NPC	CID00768_NPC	3-matida	Jnj-16259685		1	0.122776	1	1	252	441	1	69
CID00096_ASC	CID00796_ASC	3-matida	Ym-298198		1	0.122699	1	1	174	410	1	60
CID00480_HA1E	CID01181_HA1E	Alclometasone	Fluocinolone-acetonide		1	0.122661	2	2	224	365	2	59
CID00891_NPC	CID01477_NPC	Gw-583340	Wz-4002		1	0.1226	2	2	417	464	2	83
CID00979_HA1E	CID01037_HA1E	Idalopirdine	Sb-271046		1	0.122596	1	1	261	256	1	51
CID01434_ASC.C	CID01485_ASC.C	Jnj-38877605	Pf-04217903		1	0.122592	1	1	262	433	1	70
CID00395_HA1E	CID00762_HA1E	Bibu-1361	Tyrphostin-ag-18		1	0.122563	1	1	209	230	1	44
CID00845_HA1E	CID56900_HA1E	Naltriben	Nalbuphine; N-cyclobutylmethyl-4,5alpha-epoxy-3,6alpha,14-morphinantriol; Nalbufina; Nalbuphin; Nalbuphine hydrochloride; Nalbuphinum		1	0.122549	3	3	256	701	3	100
CID00422_NPC	CID00453_NPC	Rs-39604	Gr-113808		1	0.122483	1	1	461	278	1	73
CID00479_HA1E	CID00522_HA1E	Amg-9810	Sb-366791		1	0.122481	1	1	268	519	1	79
CID00441_ASC	CID00670_ASC	L-755507	Procaterol		1	0.122478	3	3	370	500	3	85
CID00439_NPC	CID00774_NPC	Mebeverine	Scopolamine-n-oxide		1	0.122449	4	4	319	234	4	54
CID00774_NPC	CID01220_NPC	Scopolamine-n-oxide	Vincamine		1	0.12234	4	4	234	235	4	46
CID56435_HA1E	CID56680_HA1E	Thiorphan	Sacubitril		1	0.12234	1	1	175	284	1	46
CID00515_NPC	CID56998_NPC	Sr-59230a	Carteolol; Carteolol hydrochloride; Carteololum		1	0.122288	3	3	305	315	3	62
CID01074_HA1E	CID57289_HA1E	Pazufloxacin	Novobiocin; N-{7-[(3-o-carbamoyl-6-deoxy-5-methyl-4-o-methyl-beta-d-gulopyranosyl)oxy]-4-hydroxy-8-methyl-2-oxo-2h-chromen-3-yl}-4-hydroxy-3-(3-methylbut-2-en-1-yl)benzamide; Novobiocina; Novobiocine; Novobiocinum		1	0.122271	2	2	314	263	2	56
CID00160_HA1E	CID01245_HA1E	Cay-10415	Efatutazone		1	0.122263	1	1	226	443	1	67
CID00329_HA1E	CID00549_HA1E	Pd-158780	Malonoben		1	0.122249	1	1	138	351	1	50
CID00160_HA1E	CID00790_HA1E	Cay-10415	Ntzdpa		1	0.122034	1	1	226	130	1	36
CID00101_NPC	CID00935_NPC	Wz-3146	Ag-494		1	0.122016	1	1	266	188	1	46
CID00813_PHH	CID00881_PHH	Sdz-21009	Isamoltane		1	0.121951	2	2	410	367	2	75
CID00315_HA1E	CID00403_HA1E	Benzyl-quinazolin-4-yl-amine	Tyrphostin-ag-527		1	0.121891	1	1	133	332	1	49
CID57059_HA1E	CID57752_HA1E	Edrophonium; (3-hydroxyphenyl)dimethylethylammonium; 3-hydroxy-n,n-dimethyl-n-ethylanilinium; Edr; Edrophonium ion; Enlon; Ethyl-(3-hydroxy-phenyl)-dimethyl-ammonium; N-ethyl-3-hydroxy-n,n-dimethylanilinium; N-ethyl-3-hydroxy-n,n-dimethylbenzenaminium; Tensilon	Mestinon; Bromure de pyridostigmine; Bromuro de piridostigmina; Mestinon-sr; Pyridostigmin bromid; Pyridostigmine; Pyridostigmine bromide; Pyridostigmini bromidum; Regonol		1	0.121827	2	2	242	464	2	72
CID00455_HA1E	CID51801_HA1E	Fenbufen	Phenazone; Antipyrine; 1,2-dihydro-1,5-dimethyl-2-phenyl-3h-pyrazol-3-one; 2,3-dimethyl-1-phenyl-5-pyrazolone; Analgesine; Fenazon; Fenazona; Phenazon		1	0.121818	2	2	236	425	2	67
CID00459_HA1E	CID01111_HA1E	Erythromycin-estolate	Erythromycin-ethylsuccinate		1	0.12178	7	7	156	358	7	52
CID00315_HA1E	CID00866_HA1E	Benzyl-quinazolin-4-yl-amine	Lfm-a12		1	0.121771	1	1	133	185	1	33
CID00116_ASC	CID00125_ASC	Ei-346-erlotinib-analog	Cgp-52411		1	0.121739	1	1	513	374	1	84
CID57071_ASC	CID57304_ASC	Tolmetin; 1-methyl-5-(4-methylbenzoyl)-pyrrole-2-acetic acid; 1-methyl-5-p-toluoylpyrrole-2-acetic acid; 5-(p-toluoyl)-1-methylpyrrole-2-acetic acid; Tolmetin sodium; Tolmetina; Tolmétine; Tolmetino; Tolmetinum	Ketorolac; (+-)-5-benzoyl-2,3-dihydro-1h-pyrrolizine-1-carboxylic acid; (+-)-ketorolac; Acular; Acular ls; Acuvail; Apo-ketorolac injectable; Kétorolac; Ketorolac tromethamine; Ketorolac tromethamine injection usp; Ketorolac tromethamine injection, usp; Ketorolaco; Ketorolacum; Ketotolac tromethamine; Mar-ketorolac; Mint-ketorolac; Nu-ketorolac; Nu-ketorolac ophthalmic solution; Rac-ketorolac; Ra…		1	0.121704	2	2	251	361	2	60
CID00530_PHH	CID00933_PHH	Rg-14620	Tyrphostin-ag-556		1	0.121681	1	1	751	380	1	110
CID00116_SKB	CID00762_SKB	Ei-346-erlotinib-analog	Tyrphostin-ag-18		1	0.121641	1	1	441	503	1	86
CID01764_HA1E	CID56699_HA1E	Methapyrilene	Acrivastine; (2e)-3-{6-[(1e)-1-(4-methylphenyl)-3-(pyrrolidin-1-yl)prop-1-en-1-yl]pyridin-2-yl}acrylic acid		1	0.121538	1	1	559	220	1	79
CID00774_NPC	CID57031_NPC	Scopolamine-n-oxide	Diphenidol; Alpha,alpha-diphenyl-1-piperidinebutanol; Difenidol; Difenidolo; Difenidolum; Diphenyl(3-(1-piperidyl)propyl)carbinol		1	0.121523	4	4	234	599	4	83
CID00936_NPC	CID00954_NPC	Tyrphostin-ag-494	Tyrphostin-1		1	0.121511	1	1	280	470	1	74
CID00856_NPC	CID01219_NPC	Mek1-2-inhibitor	As-703026		1	0.121495	2	2	229	305	2	52
CID00101_PHH	CID00767_PHH	Wz-3146	Tyrphostin-ag-99		1	0.121396	1	1	523	309	1	80
CID00664_SKB	CID00665_SKB	Rs-67506	Rs-67333		1	0.121359	1	1	137	348	1	50
CID00598_PHH	CID00796_PHH	Cpccoet	Ym-298198		1	0.121359	1	1	350	429	1	75
CID00439_HA1E	CID56952_HA1E	Mebeverine	Propantheline; Propantelina bromuro; Propantelina, bromuro de; Propanthelin bromid; Propantheline bromide; Propanthéline, bromure de; Propanthelini bromidum		1	0.121348	4	4	207	836	4	108
CID01322_HA1E	CID57304_HA1E	Indobufen	Ketorolac; (+-)-5-benzoyl-2,3-dihydro-1h-pyrrolizine-1-carboxylic acid; (+-)-ketorolac; Acular; Acular ls; Acuvail; Apo-ketorolac injectable; Kétorolac; Ketorolac tromethamine; Ketorolac tromethamine injection usp; Ketorolac tromethamine injection, usp; Ketorolaco; Ketorolacum; Ketotolac tromethamine; Mar-ketorolac; Mint-ketorolac; Nu-ketorolac; Nu-ketorolac ophthalmic solution; Rac-ketorolac; Ra…		1	0.121348	2	2	254	312	2	54
CID51565_SKB	CID57071_SKB	Carprofen; (+-)-6-chloro-alpha-methylcarbazole-2-acetic acid; (+/-)-2-(3-chloro-9h-carbazol-7-yl)propanoic acid; 2-(6-chloro-9h-carbazol-2-yl)-propionic acid; 6-chloro-alpha-methyl-9h-carbazole-2-acetic acid; Carprofène; Carprofeno; Carprofenum	Tolmetin; 1-methyl-5-(4-methylbenzoyl)-pyrrole-2-acetic acid; 1-methyl-5-p-toluoylpyrrole-2-acetic acid; 5-(p-toluoyl)-1-methylpyrrole-2-acetic acid; Tolmetin sodium; Tolmetina; Tolmétine; Tolmetino; Tolmetinum		1	0.121302	2	2	254	143	2	41
CID51801_NPC	CID57071_NPC	Phenazone; Antipyrine; 1,2-dihydro-1,5-dimethyl-2-phenyl-3h-pyrazol-3-one; 2,3-dimethyl-1-phenyl-5-pyrazolone; Analgesine; Fenazon; Fenazona; Phenazon	Tolmetin; 1-methyl-5-(4-methylbenzoyl)-pyrrole-2-acetic acid; 1-methyl-5-p-toluoylpyrrole-2-acetic acid; 5-(p-toluoyl)-1-methylpyrrole-2-acetic acid; Tolmetin sodium; Tolmetina; Tolmétine; Tolmetino; Tolmetinum		1	0.121065	2	2	280	237	2	50
CID00125_HA1E	CID00866_HA1E	Cgp-52411	Lfm-a12		1	0.120773	1	1	315	185	1	50
CID00524_HA1E	CID00667_HA1E	Sb-221284	Rs-102221		1	0.120767	3	3	319	753	3	107
CID00486_HA1E	CID00936_HA1E	Tyrphostin-ag-835	Tyrphostin-ag-494		1	0.120763	1	1	270	294	1	57
CID00329_HA1E	CID00927_HA1E	Pd-158780	Angiogenesis-inhibitor		1	0.120755	1	1	138	183	1	32
CID00455_HA1E	CID01000_HA1E	Fenbufen	Etofenamate		1	0.120735	2	2	236	220	2	46
CID00101_HA1E	CID00315_HA1E	Wz-3146	Benzyl-quinazolin-4-yl-amine		1	0.120729	1	1	391	133	1	53
CID00403_HA1E	CID00767_HA1E	Tyrphostin-ag-527	Tyrphostin-ag-99		1	0.12069	1	1	332	148	1	49
CID00446_ASC	CID01154_ASC	Isoxicam	Epirizole		1	0.120614	2	2	261	292	2	55
CID00468_PHH	CID56709_PHH	Chlormadinone-acetate	Homosalate; Adaptasun sun care lotion sea and tropics body/ lait de soin solaire mer et tropiques corps spf/ fps 20; All you need + broad spectrum oil absorbing lotion spf 15; All you need continuous action 24 hour moisture spf 15 for normal skin; Bobbi brown oil control lotion spf 15; E nature plantlicious uv sunscreen; Easydew daily ultra shield sun; Estee lauder daywear plus multiprotection lo…		1	0.120579	1	1	234	512	1	75
CID00388_PHH	CID00853_PHH	Cgs-15943	Mrs-1754		1	0.120513	4	4	534	490	4	94
CID00358_PHH	CID52563_PHH	Glycodeoxycholic-acid	Fexaramine		1	0.120482	1	1	448	375	1	80
CID51581_HA1E	CID54804_HA1E	Suprofen; (+-)-2-(p-(2-thenoyl)phenyl)propionic acid; 2-(4-(2-thenoyl)phenyl)propionsaeure; 2-[4-(thiophene-2-carbonyl)-phenyl]-propionic acid; 4-(2-thenoyl)hydratropsaeure; Alpha-methyl-4-(2-thienylcarbonyl)benzeneacetic acid; P-2-thenoylhydratropic acid; Suprofene; Suprofène; Suprofeno; Suprofenum; Sutoprofen	Nepafenac; 2-amino-3-benzoylbenzeneacetamide; Ahr 9434; Al 6515; Amfenac amide; Ilevro; Nepafenaco; Nepafenacum; Nevanac		1	0.120419	2	2	208	274	2	46
CID00498_PHH	CID01264_PHH	Zolantidine	Ici-162846		1	0.120397	1	1	455	433	1	85
CID00116_ASC	CID00935_ASC	Ei-346-erlotinib-analog	Ag-494		1	0.120325	1	1	513	249	1	74
CID00392_HA1E	CID00845_HA1E	Bntx	Naltriben		1	0.12029	3	3	591	256	3	83
CID01477_MNEU.E	CID01482_MNEU.E	Wz-4002	Ast-1306		1	0.120283	2	2	275	252	2	51
CID00762_HA1E	CID00927_HA1E	Tyrphostin-ag-18	Angiogenesis-inhibitor		1	0.12012	1	1	230	183	1	40
CID00430_HA1E	CID00467_HA1E	Prednisolone-hemisuccinate	Cortisone-acetate		1	0.12	1	1	210	115	1	33
CID01068_HA1E	CID56629_HA1E	Dapagliflozin	Empagliflozin; (1s)-1,5-anhydro-1-(4-chloro-3-{4-[(3s)-tetrahydrofuran-3-yloxy]benzyl}phenyl)-d-glucitol; 1-chloro-4-(glucopyranos-1-yl)-2-(4-(tetrahydrofuran-3-yloxy)benzyl)benzene; Jardiance		1	0.12	2	2	384	262	2	63
CID00856_NPC	CID55063_NPC	Mek1-2-inhibitor	Pd-0325901		1	0.11994	2	2	229	576	2	80
CID01150_HA1E	CID01220_HA1E	Vinburnine	Vincamine		1	0.119888	4	4	349	934	4	129
CID00574_NPC	CID01081_NPC	Gw-405833	Jte-907		1	0.119845	1	1	354	613	1	93
CID00101_HA1E	CID00762_HA1E	Wz-3146	Tyrphostin-ag-18		1	0.119843	1	1	391	230	1	61
CID00514_HA1E	CID01077_HA1E	Sr-95639a	Nefiracetam		1	0.1198	1	1	434	324	1	72
CID00480_HA1E	CID51790_HA1E	Alclometasone	Ciclesonide; Alvesco; Apo-ciclesonide; Omnaris; Omnaris hfa; Zetonna		1	0.119777	2	2	224	225	2	43
CID00134_ASC	CID01424_ASC	Bi-78d3	Cc-401		1	0.119772	1	1	294	340	1	63
CID00188_HA1E	CID57315_HA1E	Halometasone	Fluorometholone; (1r,2s,8s,10s,11s,14r,15s,17s)-14-acetyl-1-fluoro-14,17-dihydroxy-2,8,15-trimethyltetracyclo[8.7.0.02,7.011,15]heptadeca-3,6-dien-5-one; 9-fluoro-11beta,17-dihydroxy-6alpha-methylpregna-1,4-diene-3,20-dione; Flarex; Fluorometholon; Fluorométholone; Fluorometholonum; Fluorometolona; Nsc 33001; Oxylone; Pms-fluorometholone; Sandoz fluorometholone		1	0.119675	1	1	276	336	1	59
CID00414_PHH	CID01229_PHH	Salsolinol	Trimethobenzamide		1	0.119672	1	1	349	410	1	73
CID00762_HA1E	CID00933_HA1E	Tyrphostin-ag-18	Tyrphostin-ag-556		1	0.119632	1	1	230	160	1	39
CID01206_SKB	CID01335_SKB	Apafant	Pca-4248		1	0.119593	1	1	136	320	1	47
CID00486_ASC	CID00935_ASC	Tyrphostin-ag-835	Ag-494		1	0.119438	1	1	275	249	1	51
CID00653_ASC	CID01128_ASC	Sib-1757	Fenobam		1	0.119433	1	1	290	314	1	59
CID00518_PHH	CID00814_PHH	Sch-442416	Sch-58261		1	0.11943	4	4	383	312	4	67
CID00746_NEU	CID00974_NEU	Bp-554	Xaliproden		1	0.11938	1	1	293	504	1	77
CID00784_HA1E	CID00831_HA1E	Dmab-anabaseine	Pnu-120596		1	0.119355	1	1	164	210	1	37
CID00926_HA1E	CID01307_HA1E	Azacyclonol	Pemirolast		1	0.119355	1	1	209	168	1	37
CID00956_HA1E	CID01068_HA1E	Canagliflozin	Dapagliflozin		1	0.119318	2	2	687	384	2	105
CID00033_NPC	CID00555_NPC	(+/-)-7-hydroxy-2-(n,n-di-n-propylamino)tetralin	Quinelorane		1	0.119284	3	3	386	224	3	60
CID00101_SKB	CID00125_SKB	Wz-3146	Cgp-52411		1	0.119237	1	1	503	276	1	75
CID00631_NPC	CID00814_NPC	Zm-241385	Sch-58261		1	0.119231	4	4	326	326	4	62
CID00189_HA1E	CID01322_HA1E	Flurbiprofen-(+/-)	Indobufen		1	0.119205	2	2	485	254	2	72
CID00156_SKB	CID00542_SKB	Pyroxamide	Nsc-3852		1	0.119178	1	1	404	585	1	87
CID00471_NPC	CID51350_NPC	Betamethasone-acetate	Medrysone; 11beta-hydroxy-6alpha-methylpregn-4-ene-3,20-dione; Hms		1	0.119141	1	1	302	340	1	61
CID00549_HA1E	CID00767_HA1E	Malonoben	Tyrphostin-ag-99		1	0.119048	1	1	351	148	1	50
CID56836_HA1E	CID57280_HA1E	Aclidinium; Tudorza genuair; Tudorza pressair	Procyclidine; 1-cyclohexyl-1-phenyl-3-pyrrolidin-1-yl-propan-1-ol hydrochloride; 1-cyclohexyl-1-phenyl-3-pyrrolidino-1-propanol; Kemadrin elx; Pdp-procyclidine; Pendo-procyclidine; Phl-procyclidine tablets; Prociclidina; Procyclid elx; Procyclidin; Procyclidinum; Tricyclamol		1	0.118993	5	5	281	262	5	52
CID00217_NPC	CID00488_NPC	Nu-1025	Phenanthridone		1	0.118987	1	1	217	269	1	47
CID00430_HA1E	CID01618_HA1E	Prednisolone-hemisuccinate	Mometasone		1	0.11898	1	1	210	622	1	84
CID00084_HA1E	CID00486_HA1E	Erbstatin-analog	Tyrphostin-ag-835		1	0.118932	1	1	225	270	1	49
CID00933_NPC	CID00935_NPC	Tyrphostin-ag-556	Ag-494		1	0.118846	1	1	523	188	1	70
CID00325_HA1E	CID00388_HA1E	Psb-1115	Cgs-15943		1	0.118841	4	4	161	256	4	41
CID57071_NPC	CID57304_NPC	Tolmetin; 1-methyl-5-(4-methylbenzoyl)-pyrrole-2-acetic acid; 1-methyl-5-p-toluoylpyrrole-2-acetic acid; 5-(p-toluoyl)-1-methylpyrrole-2-acetic acid; Tolmetin sodium; Tolmetina; Tolmétine; Tolmetino; Tolmetinum	Ketorolac; (+-)-5-benzoyl-2,3-dihydro-1h-pyrrolizine-1-carboxylic acid; (+-)-ketorolac; Acular; Acular ls; Acuvail; Apo-ketorolac injectable; Kétorolac; Ketorolac tromethamine; Ketorolac tromethamine injection usp; Ketorolac tromethamine injection, usp; Ketorolaco; Ketorolacum; Ketotolac tromethamine; Mar-ketorolac; Mint-ketorolac; Nu-ketorolac; Nu-ketorolac ophthalmic solution; Rac-ketorolac; Ra…		1	0.118841	2	2	237	188	2	41
CID01024_PHH	CID01477_PHH	Bibx-1382	Wz-4002		1	0.11883	2	2	421	260	2	65
CID00762_ASC	CID01474_ASC	Tyrphostin-ag-18	Osimertinib		1	0.118812	1	1	418	330	1	72
CID00117_ASC	CID00693_ASC	Terreic-acid-(-)	Lfm-a13		1	0.118794	1	1	206	472	1	67
CID00472_SKB	CID00645_SKB	Badge	T-0070907		1	0.118761	1	1	281	430	1	69
CID00549_NPC	CID00935_NPC	Malonoben	Ag-494		1	0.118667	1	1	710	188	1	89
CID00666_NEU	CID01267_NEU	Rs-56812	Sr-57227a		1	0.118644	1	1	227	694	1	91
CID00891_SKB	CID01477_SKB	Gw-583340	Wz-4002		1	0.118644	2	2	178	167	2	35
CID01260_HA1E	CID01482_HA1E	Mubritinib	Ast-1306		1	0.118598	2	2	404	518	2	88
CID00472_ASC	CID00645_ASC	Badge	T-0070907		1	0.118503	1	1	234	351	1	57
CID00767_HA1E	CID01201_HA1E	Tyrphostin-ag-99	Rociletinib		1	0.118497	1	1	148	262	1	41
CID00598_NPC	CID00768_NPC	Cpccoet	Jnj-16259685		1	0.118492	1	1	242	441	1	66
CID51581_HA1E	CID57304_HA1E	Suprofen; (+-)-2-(p-(2-thenoyl)phenyl)propionic acid; 2-(4-(2-thenoyl)phenyl)propionsaeure; 2-[4-(thiophene-2-carbonyl)-phenyl]-propionic acid; 4-(2-thenoyl)hydratropsaeure; Alpha-methyl-4-(2-thienylcarbonyl)benzeneacetic acid; P-2-thenoylhydratropic acid; Suprofene; Suprofène; Suprofeno; Suprofenum; Sutoprofen	Ketorolac; (+-)-5-benzoyl-2,3-dihydro-1h-pyrrolizine-1-carboxylic acid; (+-)-ketorolac; Acular; Acular ls; Acuvail; Apo-ketorolac injectable; Kétorolac; Ketorolac tromethamine; Ketorolac tromethamine injection usp; Ketorolac tromethamine injection, usp; Ketorolaco; Ketorolacum; Ketotolac tromethamine; Mar-ketorolac; Mint-ketorolac; Nu-ketorolac; Nu-ketorolac ophthalmic solution; Rac-ketorolac; Ra…		1	0.118483	2	2	208	312	2	50
CID00922_HA1E	CID01011_HA1E	Bw-b70c	Rev-5901		1	0.118388	1	1	238	258	1	47
CID00504_NPC	CID51482_NPC	Tiotidine	Nizatidine; Apo-nizatidine; Axid; Axid ar; Gen-nizatidine; Nizatidina; Nizatidine solution; Nizatidine-150; Nizatidine-300; Nizatidinum; Novo-nizatidine; Nu-nizatidine; Phl-nizatidine; Pms-nizatidine		1	0.118361	1	1	433	415	1	78
CID00549_HA1E	CID00954_HA1E	Malonoben	Tyrphostin-1		1	0.118357	1	1	351	642	1	98
CID00500_NPC	CID01120_NPC	Xylazine	Guanaben-acetate		1	0.118357	3	3	271	237	3	49
CID00395_HA1E	CID01474_HA1E	Bibu-1361	Osimertinib		1	0.118343	1	1	209	571	1	80
CID00096_NPC	CID00748_NPC	3-matida	Bay-36-7620		1	0.11828	1	1	252	532	1	77
CID00082_HA1E	CID00201_HA1E	Tbep	Secoisolariciresinol		1	0.118234	1	1	259	582	1	83
CID00997_HA1E	CID01083_HA1E	Tomelukast	Sr-2640		1	0.118168	1	1	357	467	1	80
CID00395_HA1E	CID00402_HA1E	Bibu-1361	Ag-99		1	0.118156	1	1	209	208	1	41
CID00134_NPC	CID01424_NPC	Bi-78d3	Cc-401		1	0.118151	1	1	414	320	1	69
CID00482_SKB	CID00694_SKB	Tyrphostin-ag-82	Lavendustin-a		1	0.118143	2	2	225	350	2	56
CID01425_SKB	CID01468_SKB	Hmn-214	Gsk-461364		1	0.118136	1	1	446	304	1	71
CID00325_HA1E	CID00631_HA1E	Psb-1115	Zm-241385		1	0.118033	4	4	161	213	4	36
CID00220_HA1E	CID00857_HA1E	Hli-373	Mdm2-inhibitor		1	0.117949	1	1	233	254	1	46
CID00532_SKB	CID00801_SKB	Proxyfan	Vuf-5681		1	0.117914	1	1	335	196	1	52
CID01718_HA1E	CID57304_HA1E	Ampiroxicam	Ketorolac; (+-)-5-benzoyl-2,3-dihydro-1h-pyrrolizine-1-carboxylic acid; (+-)-ketorolac; Acular; Acular ls; Acuvail; Apo-ketorolac injectable; Kétorolac; Ketorolac tromethamine; Ketorolac tromethamine injection usp; Ketorolac tromethamine injection, usp; Ketorolaco; Ketorolacum; Ketotolac tromethamine; Mar-ketorolac; Mint-ketorolac; Nu-ketorolac; Nu-ketorolac ophthalmic solution; Rac-ketorolac; Ra…		1	0.117914	2	2	215	312	2	52
CID00486_ASC	CID00762_ASC	Tyrphostin-ag-835	Tyrphostin-ag-18		1	0.117857	1	1	275	418	1	66
CID01024_SKB	CID01477_SKB	Bibx-1382	Wz-4002		1	0.117857	2	2	162	167	2	33
CID00101_ASC	CID00125_ASC	Wz-3146	Cgp-52411		1	0.117825	1	1	454	374	1	78
CID00338_HA1E	CID01036_HA1E	Mbcq	Mirodenafil		1	0.117801	1	1	208	247	1	45
CID00141_ASC	CID01424_ASC	Zg-10	Cc-401		1	0.117647	1	1	708	340	1	96
CID00954_NPC	CID01474_NPC	Tyrphostin-1	Osimertinib		1	0.11755	1	1	470	289	1	71
CID00498_NPC	CID01264_NPC	Zolantidine	Ici-162846		1	0.117517	1	1	283	261	1	53
CID01425_NEU	CID01468_NEU	Hmn-214	Gsk-461364		1	0.117479	1	1	711	755	1	123
CID00449_SKB	CID00501_SKB	Gw-7647	Pirinixic-acid		1	0.117446	1	1	768	387	1	103
CID00431_PHH	CID00471_PHH	Prednisolone-acetate	Betamethasone-acetate		1	0.117403	1	1	559	362	1	85
CID00410_HA1E	CID01201_HA1E	Methyl-2,5-dihydroxycinnamate	Rociletinib		1	0.117359	1	1	242	262	1	48
CID01376_HA1E	CID01434_HA1E	Su-11274	Jnj-38877605		1	0.117312	1	1	449	642	1	103
CID00530_NPC	CID00762_NPC	Rg-14620	Tyrphostin-ag-18		1	0.117308	1	1	292	350	1	61
CID01079_HA1E	CID01242_HA1E	Torcetrapib	Anacetrapib		1	0.117296	1	1	336	293	1	59
CID00574_PHH	CID01081_PHH	Gw-405833	Jte-907		1	0.117284	1	1	466	357	1	76
CID00314_HA1E	CID01192_HA1E	Rs-102895	Mk-0812		1	0.117268	1	1	615	328	1	91
CID00403_HA1E	CID00933_HA1E	Tyrphostin-ag-527	Tyrphostin-ag-556		1	0.117225	1	1	332	160	1	49
CID00140_HA1E	CID00542_HA1E	Hnha	Nsc-3852		1	0.117068	1	1	237	856	1	107
CID01618_NPC	CID51350_NPC	Mometasone	Medrysone; 11beta-hydroxy-6alpha-methylpregn-4-ene-3,20-dione; Hms		1	0.117057	1	1	405	340	1	70
CID00730_HA1E	CID57059_HA1E	Diethyltoluamide	Edrophonium; (3-hydroxyphenyl)dimethylethylammonium; 3-hydroxy-n,n-dimethyl-n-ethylanilinium; Edr; Edrophonium ion; Enlon; Ethyl-(3-hydroxy-phenyl)-dimethyl-ammonium; N-ethyl-3-hydroxy-n,n-dimethylanilinium; N-ethyl-3-hydroxy-n,n-dimethylbenzenaminium; Tensilon		1	0.116972	2	2	788	242	2	102
CID00502_PHH	CID00599_PHH	Way-170523	Cl-82198		1	0.116959	1	1	358	491	1	80
CID00489_HA1E	CID00640_HA1E	Nitrocaramiphen	Telenzepine		1	0.116945	1	1	203	303	1	49
CID01332_HA1E	CID51516_HA1E	Anisodamine	Nicergoline; Nicergolin; Nicergolina; Nicergolinum; Sermion		1	0.116854	1	1	319	245	1	52
CID01020_HA1E	CID57787_HA1E	Tacalcitol	Calcifediol; (3s,5z,7e)-9,10-secocholesta-5,7,10-triene-3,25-diol; (3β,5z,7e)-9,10-secocholesta-5,7,10(19)-triene-3,25-diol; (5z,7e)-(3s)-9,10-secocholesta-5,7,10(19)-triene-3,25-diol; 25-hydroxycholecalciferol; 25-hydroxyvitamin d3; Calcidiol; Calcifédiol; Calcifediol anhydrous; Calcifediolum; Rayaldee		1	0.116822	1	1	195	317	1	50
CID01434_NPC.TAK	CID01485_NPC.TAK	Jnj-38877605	Pf-04217903		1	0.116773	1	1	246	341	1	55
CID01548_NPC	CID51462_NPC	Diflorasone	Desoximetasone; (11beta,16alpha)-9-fluoro-11,21-dihydroxy-16-methylpregna-1,4-diene-3,20-dione; 9alpha-fluoro-16alpha-methyl-delta(1)-corticosterone; Desoximetason; Desoximetasona; Désoximétasone; Desoximetasonum; Desoxymethasone; Topicort; Topicort gel; Topicort mild; Topicort ointment		1	0.116761	2	2	222	414	2	62
CID00487_PHH	CID00684_PHH	Phosphodiesterase-v-inhibitor-ii	My-5445		1	0.116758	1	1	385	537	1	85
CID00933_PHH	CID00954_PHH	Tyrphostin-ag-556	Tyrphostin-1		1	0.116737	1	1	380	545	1	83
CID01071_HA1E	CID51482_HA1E	Lafutidine	Nizatidine; Apo-nizatidine; Axid; Axid ar; Gen-nizatidine; Nizatidina; Nizatidine solution; Nizatidine-150; Nizatidine-300; Nizatidinum; Novo-nizatidine; Nu-nizatidine; Phl-nizatidine; Pms-nizatidine		1	0.116638	1	1	328	382	1	68
CID00819_HA1E	CID01288_HA1E	Sb-205607	Salvinorin-a		1	0.116631	3	3	219	348	3	54
CID01154_PHH	CID57071_PHH	Epirizole	Tolmetin; 1-methyl-5-(4-methylbenzoyl)-pyrrole-2-acetic acid; 1-methyl-5-p-toluoylpyrrole-2-acetic acid; 5-(p-toluoyl)-1-methylpyrrole-2-acetic acid; Tolmetin sodium; Tolmetina; Tolmétine; Tolmetino; Tolmetinum		1	0.116613	2	2	261	516	2	73
CID00324_HA1E	CID00631_HA1E	Psb-36	Zm-241385		1	0.116564	4	4	176	213	4	38
CID00530_NPC	CID00936_NPC	Rg-14620	Tyrphostin-ag-494		1	0.116484	1	1	292	280	1	53
CID00430_PHH	CID00467_PHH	Prednisolone-hemisuccinate	Cortisone-acetate		1	0.116451	1	1	423	231	1	63
CID00073_HA1E	CID01250_HA1E	Prilocaine	Licarbazepine		1	0.116451	1	1	252	405	1	63
CID00440_ASC	CID00870_ASC	L-701324	L-689560		1	0.116438	5	5	237	317	5	51
CID00767_HA1E	CID00933_HA1E	Tyrphostin-ag-99	Tyrphostin-ag-556		1	0.116279	1	1	148	160	1	30
CID00927_SKB	CID00954_SKB	Angiogenesis-inhibitor	Tyrphostin-1		1	0.116279	1	1	350	407	1	70
CID00346_HA1E	CID01319_HA1E	L-168049	Mk-0893		1	0.116279	1	1	144	171	1	30
CID00141_ASC	CID01430_ASC	Zg-10	Cg-930		1	0.116201	1	1	708	557	1	104
CID00487_HA1E	CID01036_HA1E	Phosphodiesterase-v-inhibitor-ii	Mirodenafil		1	0.116162	1	1	228	247	1	46
CID51710_PHH	CID56998_PHH	Nadolol; Corgard; Teva-nadolol	Carteolol; Carteolol hydrochloride; Carteololum		1	0.116054	3	3	394	225	3	60
CID00446_ASC	CID51565_ASC	Isoxicam	Carprofen; (+-)-6-chloro-alpha-methylcarbazole-2-acetic acid; (+/-)-2-(3-chloro-9h-carbazol-7-yl)propanoic acid; 2-(6-chloro-9h-carbazol-2-yl)-propionic acid; 6-chloro-alpha-methyl-9h-carbazole-2-acetic acid; Carprofène; Carprofeno; Carprofenum		1	0.115974	2	2	261	305	2	53
CID51433_SKB	CID57304_SKB	Tenoxicam; Nu-tenoxicam; Ténoxicam; Tenoxicam tablets; Tenoxicam-20; Tenoxicamum	Ketorolac; (+-)-5-benzoyl-2,3-dihydro-1h-pyrrolizine-1-carboxylic acid; (+-)-ketorolac; Acular; Acular ls; Acuvail; Apo-ketorolac injectable; Kétorolac; Ketorolac tromethamine; Ketorolac tromethamine injection usp; Ketorolac tromethamine injection, usp; Ketorolaco; Ketorolacum; Ketotolac tromethamine; Mar-ketorolac; Mint-ketorolac; Nu-ketorolac; Nu-ketorolac ophthalmic solution; Rac-ketorolac; Ra…		1	0.115869	2	2	186	291	2	46
CID01000_HA1E	CID51801_HA1E	Etofenamate	Phenazone; Antipyrine; 1,2-dihydro-1,5-dimethyl-2-phenyl-3h-pyrazol-3-one; 2,3-dimethyl-1-phenyl-5-pyrazolone; Analgesine; Fenazon; Fenazona; Phenazon		1	0.115809	2	2	220	425	2	63
CID00125_HA1E	CID00329_HA1E	Cgp-52411	Pd-158780		1	0.115789	1	1	315	138	1	44
CID01376_NPC	CID01434_NPC	Su-11274	Jnj-38877605		1	0.115764	1	1	346	646	1	94
CID00329_HA1E	CID00762_HA1E	Pd-158780	Tyrphostin-ag-18		1	0.115756	1	1	138	230	1	36
CID00762_HA1E	CID00866_HA1E	Tyrphostin-ag-18	Lfm-a12		1	0.115607	1	1	230	185	1	40
CID00676_HA1E	CID01144_HA1E	Pco-400	Y-27152		1	0.115591	2	2	228	221	2	43
CID00402_HA1E	CID00403_HA1E	Ag-99	Tyrphostin-ag-527		1	0.115556	1	1	208	332	1	52
CID00125_SKB	CID00549_SKB	Cgp-52411	Malonoben		1	0.115479	1	1	276	233	1	47
CID00961_ASC	CID01011_ASC	Fpl-55712	Rev-5901		1	0.115468	1	1	338	217	1	53
CID51433_NPC	CID51801_NPC	Tenoxicam; Nu-tenoxicam; Ténoxicam; Tenoxicam tablets; Tenoxicam-20; Tenoxicamum	Phenazone; Antipyrine; 1,2-dihydro-1,5-dimethyl-2-phenyl-3h-pyrazol-3-one; 2,3-dimethyl-1-phenyl-5-pyrazolone; Analgesine; Fenazon; Fenazona; Phenazon		1	0.115464	2	2	316	280	2	56
CID00116_NEU	CID00549_NEU	Ei-346-erlotinib-analog	Malonoben		1	0.115385	1	1	117	451	1	57
CID00117_HA1E	CID01207_HA1E	Terreic-acid-(-)	Gdc-0834		1	0.115274	1	1	455	386	1	80
CID00125_ASC	CID00935_ASC	Cgp-52411	Ag-494		1	0.115234	1	1	374	249	1	59
CID00530_NPC	CID00927_NPC	Rg-14620	Angiogenesis-inhibitor		1	0.115207	1	1	292	234	1	50
CID00125_SKB	CID00486_SKB	Cgp-52411	Tyrphostin-ag-835		1	0.115142	1	1	276	514	1	73
CID00125_SKB	CID00927_SKB	Cgp-52411	Angiogenesis-inhibitor		1	0.115079	1	1	276	350	1	58
CID01206_ASC	CID01335_ASC	Apafant	Pca-4248		1	0.115016	1	1	193	191	1	36
CID00891_ASC	CID01024_ASC	Gw-583340	Bibx-1382		1	0.114958	2	2	280	621	2	83
CID00498_PHH	CID51482_PHH	Zolantidine	Nizatidine; Apo-nizatidine; Axid; Axid ar; Gen-nizatidine; Nizatidina; Nizatidine solution; Nizatidine-150; Nizatidine-300; Nizatidinum; Novo-nizatidine; Nu-nizatidine; Phl-nizatidine; Pms-nizatidine		1	0.114929	1	1	455	614	1	97
CID00598_NPC	CID00748_NPC	Cpccoet	Bay-36-7620		1	0.114907	1	1	242	532	1	74
CID51559_HA1E	CID57302_HA1E	Tropicamide; Mydriacyl; Odan-tropicamide; Paremyd; R.o.-tropamide; Tropicamid; Tropicamida; Tropicamidum	Darifenacin; (s)-1-(2-(2,3-dihydro-5-benzofuranyl)ethyl)-alpha,alpha-diphenyl-3-pyrrolidineacetamide; Apo-darifenacin; Darifenacin hydrobromide extended-release; Darifenacina; Darifénacine; Darifenacinum; Enablex		1	0.114889	5	5	533	578	5	98
CID01302_HA1E	CID57302_HA1E	Metixene	Darifenacin; (s)-1-(2-(2,3-dihydro-5-benzofuranyl)ethyl)-alpha,alpha-diphenyl-3-pyrrolidineacetamide; Apo-darifenacin; Darifenacin hydrobromide extended-release; Darifenacina; Darifénacine; Darifenacinum; Enablex		1	0.114843	5	5	645	578	5	106
CID00774_ASC	CID57031_ASC	Scopolamine-n-oxide	Diphenidol; Alpha,alpha-diphenyl-1-piperidinebutanol; Difenidol; Difenidolo; Difenidolum; Diphenyl(3-(1-piperidyl)propyl)carbinol		1	0.114783	4	4	378	350	4	66
CID01398_ASC	CID01424_ASC	Jnk-9l	Cc-401		1	0.114774	1	1	698	340	1	94
CID00125_SKB	CID00933_SKB	Cgp-52411	Tyrphostin-ag-556		1	0.114754	1	1	276	339	1	56
CID00430_SKB	CID00431_SKB	Prednisolone-hemisuccinate	Prednisolone-acetate		1	0.114695	1	1	380	296	1	64
CID00459_SKB	CID01111_SKB	Erythromycin-estolate	Erythromycin-ethylsuccinate		1	0.114566	7	7	267	489	7	70
CID00504_PHH	CID01264_PHH	Tiotidine	Ici-162846		1	0.114516	1	1	346	433	1	71
CID00988_HA1E	CID01307_HA1E	Bepotastine	Pemirolast		1	0.114504	1	1	303	168	1	45
CID00410_SKB	CID00486_SKB	Methyl-2,5-dihydroxycinnamate	Tyrphostin-ag-835		1	0.11437	1	1	319	514	1	78
CID00486_HA1E	CID00927_HA1E	Tyrphostin-ag-835	Angiogenesis-inhibitor		1	0.114362	1	1	270	183	1	43
CID00748_NEU	CID00854_NEU	Bay-36-7620	Ly-456236		1	0.114358	1	1	411	570	1	90
CID00101_NPC	CID01474_NPC	Wz-3146	Osimertinib		1	0.11435	1	1	266	289	1	51
CID00629_NPC	CID01311_NPC	Zatebradine	Zd-7288		1	0.114345	4	4	287	301	4	55
CID00938_NPC	CID57060_NPC	Piperidolate	Cyclopentolate; (+-)-cyclopentolate; (±)-cyclopentolate; 1-hydroxy-alpha-phenylcyclopentaneacetic acid 2-(dimethylamino)ethyl ester; 2-(dimethylamino)ethyl 1-hydroxy-alpha-phenylcyclopentaneacetate; 2-(dimethylamino)ethyl 2-(1-hydroxycyclopentyl)-2-phenylacetate; 2-phenyl-2-(1-hydroxycyclopentyl)ethanoic acid beta-(dimethylamino)ethyl ester; Ak-pentolate; Alpha-(1-hydroxycyclopentyl)benzeneacetic…		1	0.114345	1	1	315	273	1	55
CID00116_HA1E	CID00402_HA1E	Ei-346-erlotinib-analog	Ag-99		1	0.114286	1	1	420	208	1	60
CID00306_HA1E	CID01038_HA1E	Ro-90-7501	Tramiprosate		1	0.114286	1	1	299	272	1	52
CID00480_PHH	CID57724_PHH	Alclometasone	Fludroxycortide; Cordran; Drenison tape m 170 4mcg sq cm; Fludrossicortide; Fludroxicortida; Fludroxicortide; Fludroxycortid; Fludroxycortidum; Flurandrenolide; Flurandrenolide cream; Flurandrenolone; Nolix		1	0.114286	2	2	449	471	2	84
CID01315_HA1E	CID57391_HA1E	Atracurium	Vecuronium; Vecuronium bromide; Vecuronium bromide for injection		1	0.113924	1	1	296	582	1	81
CID00410_SKB	CID00927_SKB	Methyl-2,5-dihydroxycinnamate	Angiogenesis-inhibitor		1	0.1139	1	1	319	350	1	59
CID00218_HA1E	CID01299_HA1E	Sonidegib	Glasdegib		1	0.113846	1	1	195	196	1	37
CID00477_NPC	CID00489_NPC	Aminopentamide	Nitrocaramiphen		1	0.113839	1	1	316	246	1	51
CID00856_PHH	CID55063_PHH	Mek1-2-inhibitor	Pd-0325901		1	0.113786	2	2	292	267	2	52
CID00468_NPC	CID56709_NPC	Chlormadinone-acetate	Homosalate; Adaptasun sun care lotion sea and tropics body/ lait de soin solaire mer et tropiques corps spf/ fps 20; All you need + broad spectrum oil absorbing lotion spf 15; All you need continuous action 24 hour moisture spf 15 for normal skin; Bobbi brown oil control lotion spf 15; E nature plantlicious uv sunscreen; Easydew daily ultra shield sun; Estee lauder daywear plus multiprotection lo…		1	0.113752	1	1	403	338	1	67
CID00486_PHH	CID00933_PHH	Tyrphostin-ag-835	Tyrphostin-ag-556		1	0.113699	1	1	581	380	1	83
CID00586_HA1E	CID01182_HA1E	Dup-697	Iguratimod		1	0.113608	1	1	696	292	1	91
CID00455_HA1E	CID51581_HA1E	Fenbufen	Suprofen; (+-)-2-(p-(2-thenoyl)phenyl)propionic acid; 2-(4-(2-thenoyl)phenyl)propionsaeure; 2-[4-(thiophene-2-carbonyl)-phenyl]-propionic acid; 4-(2-thenoyl)hydratropsaeure; Alpha-methyl-4-(2-thienylcarbonyl)benzeneacetic acid; P-2-thenoylhydratropic acid; Suprofene; Suprofène; Suprofeno; Suprofenum; Sutoprofen		1	0.113573	2	2	236	208	2	41
CID01424_NPC.TAK	CID01430_NPC.TAK	Cc-401	Cg-930		1	0.113527	1	1	279	244	1	47
CID00125_NPC	CID00935_NPC	Cgp-52411	Ag-494		1	0.113514	1	1	466	188	1	63
CID00504_NPC	CID01264_NPC	Tiotidine	Ici-162846		1	0.113475	1	1	433	261	1	64
CID01307_HA1E	CID56935_HA1E	Pemirolast	Alimemazine; Methylpromazine; Repeltin; Trimeprazine		1	0.113475	1	1	168	181	1	32
CID00767_NPC	CID00954_NPC	Tyrphostin-ag-99	Tyrphostin-1		1	0.113452	1	1	286	470	1	70
CID00329_HA1E	CID00402_HA1E	Pd-158780	Ag-99		1	0.113402	1	1	138	208	1	33
CID00402_HA1E	CID01201_HA1E	Ag-99	Rociletinib		1	0.113402	1	1	208	262	1	44
CID00371_HA1E	CID00570_HA1E	Ethoprop	Harpagoside		1	0.11336	1	1	129	153	1	28
CID00125_HA1E	CID00767_HA1E	Cgp-52411	Tyrphostin-ag-99		1	0.11335	1	1	315	148	1	45
CID00125_NEU	CID00549_NEU	Cgp-52411	Malonoben		1	0.11324	1	1	237	451	1	65
CID00933_HA1E	CID00935_HA1E	Tyrphostin-ag-556	Ag-494		1	0.113139	1	1	160	164	1	31
CID00761_PHH	CID01583_PHH	Tyrphostin-ag-825	Tyrphostin		1	0.113055	1	1	572	347	1	84
CID00487_ASC	CID00644_ASC	Phosphodiesterase-v-inhibitor-ii	T-0156		1	0.112903	1	1	251	514	1	70
CID00101_HA1E	CID00954_HA1E	Wz-3146	Tyrphostin-1		1	0.112827	1	1	391	642	1	95
CID00467_NPC	CID00471_NPC	Cortisone-acetate	Betamethasone-acetate		1	0.112745	1	1	193	302	1	46
CID00084_HA1E	CID00402_HA1E	Erbstatin-analog	Ag-99		1	0.112676	1	1	225	208	1	40
CID00796_ASC	CID00854_ASC	Ym-298198	Ly-456236		1	0.112676	1	1	410	397	1	72
CID00489_NPC	CID00640_NPC	Nitrocaramiphen	Telenzepine		1	0.112644	1	1	246	273	1	49
CID00082_HA1E	CID51330_HA1E	Tbep	Vidarabine; 2-(6-amino-purin-9-yl)-5-hydroxymethyl-tetrahydro-furan-3,4-diol; 9-beta-d-arabinofuranosyl-9h-purin-6-amine; 9-beta-d-arabinofuranosyl-adenine; 9-beta-d-arabinofuranosyladenine; 9-β-d-arabinofuranosyl-9h-purin-6-amine; 9-β-d-arabinofuranosyladenine; Spongoadenosine		1	0.112613	1	1	259	277	1	50
CID00096_PHH	CID00768_PHH	3-matida	Jnj-16259685		1	0.112536	1	1	363	529	1	79
CID00767_NPC	CID00935_NPC	Tyrphostin-ag-99	Ag-494		1	0.112532	1	1	286	188	1	44
CID01154_HA1E	CID54804_HA1E	Epirizole	Nepafenac; 2-amino-3-benzoylbenzeneacetamide; Ahr 9434; Al 6515; Amfenac amide; Ilevro; Nepafenaco; Nepafenacum; Nevanac		1	0.112518	2	2	576	274	2	80
CID00096_NPC	CID00598_NPC	3-matida	Cpccoet		1	0.11244	1	1	252	242	1	47
CID00084_HA1E	CID00936_HA1E	Erbstatin-analog	Tyrphostin-ag-494		1	0.112412	1	1	225	294	1	48
CID00455_HA1E	CID51565_HA1E	Fenbufen	Carprofen; (+-)-6-chloro-alpha-methylcarbazole-2-acetic acid; (+/-)-2-(3-chloro-9h-carbazol-7-yl)propanoic acid; 2-(6-chloro-9h-carbazol-2-yl)-propionic acid; 6-chloro-alpha-methyl-9h-carbazole-2-acetic acid; Carprofène; Carprofeno; Carprofenum		1	0.11236	2	2	236	306	2	50
CID00125_NPC	CID00486_NPC	Cgp-52411	Tyrphostin-ag-835		1	0.112342	1	1	466	331	1	71
CID00549_SKB	CID00935_SKB	Malonoben	Ag-494		1	0.112288	1	1	233	341	1	53
CID00388_HA1E	CID00631_HA1E	Cgs-15943	Zm-241385		1	0.112245	4	4	256	213	4	44
CID00116_HA1E	CID00933_HA1E	Ei-346-erlotinib-analog	Tyrphostin-ag-556		1	0.112245	1	1	420	160	1	55
CID00530_SKB	CID00933_SKB	Rg-14620	Tyrphostin-ag-556		1	0.112245	1	1	391	339	1	66
CID01154_HA1E	CID01322_HA1E	Epirizole	Indobufen		1	0.11223	2	2	576	254	2	78
CID00315_HA1E	CID00549_HA1E	Benzyl-quinazolin-4-yl-amine	Malonoben		1	0.112195	1	1	133	351	1	46
CID00602_PHH	CID00871_PHH	Cgp-71683	L-152804		1	0.112132	1	1	286	377	1	61
CID00933_ASC	CID00935_ASC	Tyrphostin-ag-556	Ag-494		1	0.112128	1	1	295	249	1	49
CID00431_ASC	CID00467_ASC	Prednisolone-acetate	Cortisone-acetate		1	0.1121	1	1	398	340	1	63
CID00315_HA1E	CID00767_HA1E	Benzyl-quinazolin-4-yl-amine	Tyrphostin-ag-99		1	0.112033	1	1	133	148	1	27
CID01398_NPC	CID01430_NPC	Jnk-9l	Cg-930		1	0.112033	1	1	395	769	1	108
CID01398_NEU	CID01430_NEU	Jnk-9l	Cg-930		1	0.111929	1	1	246	563	1	76
CID00796_NEU	CID00854_NEU	Ym-298198	Ly-456236		1	0.111922	1	1	424	570	1	92
CID51591_NPC	CID57724_NPC	Rimexolone; Rimexolon; Vexol	Fludroxycortide; Cordran; Drenison tape m 170 4mcg sq cm; Fludrossicortide; Fludroxicortida; Fludroxicortide; Fludroxycortid; Fludroxycortidum; Flurandrenolide; Flurandrenolide cream; Flurandrenolone; Nolix		1	0.111888	2	2	363	367	2	64
CID00608_ASC	CID00670_ASC	Brl-37344	Procaterol		1	0.111831	3	3	265	500	3	69
CID00464_PHH	CID57249_PHH	Doxylamine	Carbinoxamine; (+-)-carbinoxamine; {2-[(4-chloro-phenyl)-pyridin-2-yl-methoxy]-ethyl}-dimethyl-amine; 2-(p-chloro-alpha-(2-(dimethylamino)ethoxy)benzyl)pyridine; Arbinoxa; Carbinoxamin; Carbinoxamina; Carbinoxamine base; Carbinoxamine maleate; Carbinoxaminum; Karbinal er; Paracarbinoxamine; Ryvent		1	0.111753	2	2	295	351	2	58
CID00523_ASC	CID00659_ASC	Sb-334867	Sb-408124		1	0.111742	2	2	441	194	2	59
CID00866_HA1E	CID00936_HA1E	Lfm-a12	Tyrphostin-ag-494		1	0.111675	1	1	185	294	1	44
CID00666_SKB	CID01267_SKB	Rs-56812	Sr-57227a		1	0.111658	1	1	171	539	1	68
CID01424_NPC	CID01430_NPC	Cc-401	Cg-930		1	0.111597	1	1	320	769	1	102
CID00971_HA1E	CID56836_HA1E	Pirenzepine	Aclidinium; Tudorza genuair; Tudorza pressair		1	0.11157	5	5	579	281	5	81
CID00082_HA1E	CID01015_HA1E	Tbep	Naftidrofuryl		1	0.111554	1	1	259	353	1	56
CID01000_HA1E	CID51581_HA1E	Etofenamate	Suprofen; (+-)-2-(p-(2-thenoyl)phenyl)propionic acid; 2-(4-(2-thenoyl)phenyl)propionsaeure; 2-[4-(thiophene-2-carbonyl)-phenyl]-propionic acid; 4-(2-thenoyl)hydratropsaeure; Alpha-methyl-4-(2-thienylcarbonyl)benzeneacetic acid; P-2-thenoylhydratropic acid; Suprofene; Suprofène; Suprofeno; Suprofenum; Sutoprofen		1	0.111429	2	2	220	208	2	39
CID51565_HA1E	CID57304_HA1E	Carprofen; (+-)-6-chloro-alpha-methylcarbazole-2-acetic acid; (+/-)-2-(3-chloro-9h-carbazol-7-yl)propanoic acid; 2-(6-chloro-9h-carbazol-2-yl)-propionic acid; 6-chloro-alpha-methyl-9h-carbazole-2-acetic acid; Carprofène; Carprofeno; Carprofenum	Ketorolac; (+-)-5-benzoyl-2,3-dihydro-1h-pyrrolizine-1-carboxylic acid; (+-)-ketorolac; Acular; Acular ls; Acuvail; Apo-ketorolac injectable; Kétorolac; Ketorolac tromethamine; Ketorolac tromethamine injection usp; Ketorolac tromethamine injection, usp; Ketorolaco; Ketorolacum; Ketotolac tromethamine; Mar-ketorolac; Mint-ketorolac; Nu-ketorolac; Nu-ketorolac ophthalmic solution; Rac-ketorolac; Ra…		1	0.11134	2	2	306	312	2	54
CID00116_HA1E	CID00927_HA1E	Ei-346-erlotinib-analog	Angiogenesis-inhibitor		1	0.111332	1	1	420	183	1	56
CID51887_HA1E	CID54518_HA1E	Topiroxostat; 4-(5-(pyridin-4-yl)-1h-1,2,4-triazol-3-yl)pyridine-2-carbonitrile	Oxypurinol; 1h-pyrazolo[3,4-d]pyrimidine-4,6-diol; 1h-pyrazolo[3,4-d]pyrimidine-4,6(5h,7h)-dione; 6-hydroxy allopurinol; Alloxanthin; Alloxanthine; Dhpp; Metabolite of allopurinol; Oxipurinol; Oxipurinolum; Oxoallopurinol; Oxyprim		1	0.111317	1	1	474	165	1	60
CID00166_PHH	CID00900_PHH	Propylpyrazole	Estradiol-valerate		1	0.111311	1	1	421	251	1	62
CID00108_NEU	CID00542_NEU	Hc-toxin	Nsc-3852		1	0.111111	1	1	205	678	1	84
CID00842_HA1E	CID00864_HA1E	O-2050	Ly-320135		1	0.111111	1	1	287	186	1	44
CID00762_NPC	CID00935_NPC	Tyrphostin-ag-18	Ag-494		1	0.110865	1	1	350	188	1	50
CID00358_SKB	CID52563_SKB	Glycodeoxycholic-acid	Fexaramine		1	0.110865	1	1	263	285	1	50
CID00689_SKB	CID00746_SKB	Mdl-72832	Bp-554		1	0.110795	1	1	206	216	1	39
CID01261_HA1E	CID54634_HA1E	Neostigmine	Huperzine-a		1	0.110721	1	1	378	338	1	63
CID00795_NPC	CID01337_NPC	Zd-2079	Zd-7114		1	0.110708	1	1	273	425	1	61
CID00939_HA1E	CID01027_HA1E	Bretazenil	Cgs-20625		1	0.110656	6	6	351	250	6	54
CID00101_NPC	CID00927_NPC	Wz-3146	Angiogenesis-inhibitor		1	0.110565	1	1	266	234	1	45
CID00125_PHH	CID00403_PHH	Cgp-52411	Tyrphostin-ag-527		1	0.110553	1	1	314	433	1	66
CID00315_HA1E	CID00530_HA1E	Benzyl-quinazolin-4-yl-amine	Rg-14620		1	0.110507	1	1	133	508	1	61
CID00410_HA1E	CID00933_HA1E	Methyl-2,5-dihydroxycinnamate	Tyrphostin-ag-556		1	0.110448	1	1	242	160	1	37
CID00598_ASC	CID00854_ASC	Cpccoet	Ly-456236		1	0.110368	1	1	353	397	1	66
CID00455_NPC	CID51565_NPC	Fenbufen	Carprofen; (+-)-6-chloro-alpha-methylcarbazole-2-acetic acid; (+/-)-2-(3-chloro-9h-carbazol-7-yl)propanoic acid; 2-(6-chloro-9h-carbazol-2-yl)-propionic acid; 6-chloro-alpha-methyl-9h-carbazole-2-acetic acid; Carprofène; Carprofeno; Carprofenum		1	0.110312	2	2	288	224	2	46
CID00502_SKB	CID00599_SKB	Way-170523	Cl-82198		1	0.110226	1	1	603	332	1	83
CID01219_NEU	CID55063_NEU	As-703026	Pd-0325901		1	0.11019	2	2	288	726	2	93
CID00114_NPC	CID00645_NPC	Acetyl-farnesyl-cysteine	T-0070907		1	0.110184	1	1	486	227	1	66
CID00402_HA1E	CID00762_HA1E	Ag-99	Tyrphostin-ag-18		1	0.110169	1	1	208	230	1	39
CID00361_HA1E	CID00850_HA1E	Gr-103691	Ngb-2904		1	0.110145	1	1	157	258	1	38
CID01718_HA1E	CID51581_HA1E	Ampiroxicam	Suprofen; (+-)-2-(p-(2-thenoyl)phenyl)propionic acid; 2-(4-(2-thenoyl)phenyl)propionsaeure; 2-[4-(thiophene-2-carbonyl)-phenyl]-propionic acid; 4-(2-thenoyl)hydratropsaeure; Alpha-methyl-4-(2-thienylcarbonyl)benzeneacetic acid; P-2-thenoylhydratropic acid; Suprofene; Suprofène; Suprofeno; Suprofenum; Sutoprofen		1	0.110145	2	2	215	208	2	38
CID00570_SKB	CID54634_SKB	Harpagoside	Huperzine-a		1	0.110112	1	1	260	793	1	98
CID00487_NPC	CID00644_NPC	Phosphodiesterase-v-inhibitor-ii	T-0156		1	0.110092	1	1	483	150	1	60
CID00116_HA1E	CID00767_HA1E	Ei-346-erlotinib-analog	Tyrphostin-ag-99		1	0.109959	1	1	420	148	1	53
CID00784_ASC	CID00831_ASC	Dmab-anabaseine	Pnu-120596		1	0.10989	1	1	378	158	1	50
CID00292_HA1E	CID00932_HA1E	Tcs-359	Tyrphostin-ag-1296		1	0.10989	1	1	224	210	1	40
CID00480_HA1E	CID57724_HA1E	Alclometasone	Fludroxycortide; Cordran; Drenison tape m 170 4mcg sq cm; Fludrossicortide; Fludroxicortida; Fludroxicortide; Fludroxycortid; Fludroxycortidum; Flurandrenolide; Flurandrenolide cream; Flurandrenolone; Nolix		1	0.10987	2	2	224	435	2	59
CID00101_NPC	CID00936_NPC	Wz-3146	Tyrphostin-ag-494		1	0.109813	1	1	266	280	1	47
CID00329_HA1E	CID01201_HA1E	Pd-158780	Rociletinib		1	0.109792	1	1	138	262	1	37
CID00101_NPC	CID00762_NPC	Wz-3146	Tyrphostin-ag-18		1	0.10978	1	1	266	350	1	55
CID00656_ASC	CID00874_ASC	Sc-68376	Jx-401		1	0.109777	1	1	243	466	1	64
CID00217_HA1E	CID01271_HA1E	Nu-1025	3-amino-benzamide		1	0.109705	1	1	148	403	1	52
CID00217_SKB	CID00488_SKB	Nu-1025	Phenanthridone		1	0.109533	1	1	252	351	1	54
CID00574_SKB	CID00923_SKB	Gw-405833	Bml-190		1	0.109462	1	1	407	273	1	59
CID00644_HA1E	CID54737_HA1E	T-0156	Avanafil; (s)-4-(3-chloro-4-methoxybenzylamino)-2-(2-hydroxymethylpyrrolidin-1-yl)-n-pyrimidin-2-ylmethyl-5-pyrimidinecarboxamide; Stendra		1	0.109459	1	1	616	273	1	81
CID00936_HA1E	CID01474_HA1E	Tyrphostin-ag-494	Osimertinib		1	0.109418	1	1	294	571	1	79
CID00338_HA1E	CID00644_HA1E	Mbcq	T-0156		1	0.109353	1	1	208	616	1	76
CID00125_SKB	CID00935_SKB	Cgp-52411	Ag-494		1	0.109162	1	1	276	341	1	56
CID00240_HA1E	CID00558_HA1E	Pf-750	Ly-2183240		1	0.109063	1	1	197	589	1	71
CID00570_NPC	CID54634_NPC	Harpagoside	Huperzine-a		1	0.10906	1	1	146	538	1	65
CID00279_HA1E	CID00465_HA1E	Dihydro-7-desacetyldeoxygedunin	Gedunin		1	0.108871	1	1	163	131	1	27
CID00927_HA1E	CID00936_HA1E	Angiogenesis-inhibitor	Tyrphostin-ag-494		1	0.108808	1	1	183	294	1	42
CID54804_HA1E	CID57071_HA1E	Nepafenac; 2-amino-3-benzoylbenzeneacetamide; Ahr 9434; Al 6515; Amfenac amide; Ilevro; Nepafenaco; Nepafenacum; Nevanac	Tolmetin; 1-methyl-5-(4-methylbenzoyl)-pyrrole-2-acetic acid; 1-methyl-5-p-toluoylpyrrole-2-acetic acid; 5-(p-toluoyl)-1-methylpyrrole-2-acetic acid; Tolmetin sodium; Tolmetina; Tolmétine; Tolmetino; Tolmetinum		1	0.108753	2	2	274	186	2	41
CID01322_HA1E	CID54804_HA1E	Indobufen	Nepafenac; 2-amino-3-benzoylbenzeneacetamide; Ahr 9434; Al 6515; Amfenac amide; Ilevro; Nepafenaco; Nepafenacum; Nevanac		1	0.108747	2	2	254	274	2	46
CID00146_ASC	CID01479_ASC	As-604850	Gsk-1059615		1	0.108744	2	2	322	747	2	97
CID01154_SKB	CID51565_SKB	Epirizole	Carprofen; (+-)-6-chloro-alpha-methylcarbazole-2-acetic acid; (+/-)-2-(3-chloro-9h-carbazol-7-yl)propanoic acid; 2-(6-chloro-9h-carbazol-2-yl)-propionic acid; 6-chloro-alpha-methyl-9h-carbazole-2-acetic acid; Carprofène; Carprofeno; Carprofenum		1	0.108742	2	2	316	254	2	51
CID00189_HA1E	CID00446_HA1E	Flurbiprofen-(+/-)	Isoxicam		1	0.108734	2	2	485	184	2	61
CID00603_PHH	CID56998_PHH	Cgp-20712	Carteolol; Carteolol hydrochloride; Carteololum		1	0.108563	3	3	556	225	3	71
CID00602_HA1E	CID00871_HA1E	Cgp-71683	L-152804		1	0.108541	1	1	507	154	1	61
CID00530_ASC	CID01474_ASC	Rg-14620	Osimertinib		1	0.108527	1	1	303	330	1	56
CID00125_PHH	CID00954_PHH	Cgp-52411	Tyrphostin-1		1	0.108504	1	1	314	545	1	74
CID00486_HA1E	CID00866_HA1E	Tyrphostin-ag-835	Lfm-a12		1	0.108466	1	1	270	185	1	41
CID00768_SKB	CID00854_SKB	Jnj-16259685	Ly-456236		1	0.108374	1	1	457	294	1	66
CID00402_HA1E	CID00866_HA1E	Ag-99	Lfm-a12		1	0.108359	1	1	208	185	1	35
CID00072_HA1E	CID57059_HA1E	Pyridine-2-aldoxime	Edrophonium; (3-hydroxyphenyl)dimethylethylammonium; 3-hydroxy-n,n-dimethyl-n-ethylanilinium; Edr; Edrophonium ion; Enlon; Ethyl-(3-hydroxy-phenyl)-dimethyl-ammonium; N-ethyl-3-hydroxy-n,n-dimethylanilinium; N-ethyl-3-hydroxy-n,n-dimethylbenzenaminium; Tensilon		1	0.108359	2	2	147	242	2	35
CID00486_SKB	CID00935_SKB	Tyrphostin-ag-835	Ag-494		1	0.108346	1	1	514	341	1	74
CID00515_SKB	CID00603_SKB	Sr-59230a	Cgp-20712		1	0.108333	3	3	189	230	3	39
CID00774_PHH	CID57031_PHH	Scopolamine-n-oxide	Diphenidol; Alpha,alpha-diphenyl-1-piperidinebutanol; Difenidol; Difenidolo; Difenidolum; Diphenyl(3-(1-piperidyl)propyl)carbinol		1	0.108309	4	4	472	434	4	73
CID01095_HA1E	CID01128_HA1E	Basimglurant	Fenobam		1	0.108303	1	1	283	406	1	60
CID01000_HA1E	CID51433_HA1E	Etofenamate	Tenoxicam; Nu-tenoxicam; Ténoxicam; Tenoxicam tablets; Tenoxicam-20; Tenoxicamum		1	0.108303	2	2	220	118	2	30
CID00549_HA1E	CID00935_HA1E	Malonoben	Ag-494		1	0.108295	1	1	351	164	1	47
CID01307_HA1E	CID56699_HA1E	Pemirolast	Acrivastine; (2e)-3-{6-[(1e)-1-(4-methylphenyl)-3-(pyrrolidin-1-yl)prop-1-en-1-yl]pyridin-2-yl}acrylic acid		1	0.10828	1	1	168	220	1	34
CID00960_ASC	CID57069_ASC	Fenoterol	Ritodrine; Du-21220; Ritodrina; Ritodrinium		1	0.10828	4	4	302	267	4	51
CID00125_NEU	CID00410_NEU	Cgp-52411	Methyl-2,5-dihydroxycinnamate		1	0.108159	1	1	237	403	1	57
CID00472_HA1E	CID00645_HA1E	Badge	T-0070907		1	0.108159	1	1	391	258	1	57
CID00486_HA1E	CID00933_HA1E	Tyrphostin-ag-835	Tyrphostin-ag-556		1	0.108108	1	1	270	160	1	40
CID00382_HA1E	CID00608_HA1E	Cimaterol	Brl-37344		1	0.108051	3	3	150	404	3	51
CID01273_PHH	CID56435_PHH	Racecadotril	Thiorphan		1	0.108033	1	1	389	522	1	78
CID00762_PHH	CID00933_PHH	Tyrphostin-ag-18	Tyrphostin-ag-556		1	0.108029	1	1	525	380	1	74
CID00597_HA1E	CID57062_HA1E	Cinanserin	Cyclobenzaprine; (3-dibenzo[a,d]cyclohepten-5-ylidene-propyl)-dimethyl-amine; Amrix; Apo-cyclobenzaprine; Auro-cyclobenzaprine; Ava-cyclobenzaprine; Ciclobenzaprina; Comfort pac with cyclobenzaprine; Cyclo/mag; Cyclobenzaprine hydrochloride; Cyclobenzaprine hydrochloride kit; Cyclobenzaprine hyrochloride; Cyclobenzaprinum; Cyclotens refill pak; Cyclotens starter pak; Dom-cyclobenzaprine; Fexmid; …		1	0.107981	1	1	343	183	1	46
CID00745_NPC	CID00896_NPC	Brl-15572	Gr-127935		1	0.107965	9	9	204	481	9	61
CID00767_HA1E	CID00866_HA1E	Tyrphostin-ag-99	Lfm-a12		1	0.107914	1	1	148	185	1	30
CID00644_HA1E	CID01036_HA1E	T-0156	Mirodenafil		1	0.107843	1	1	616	247	1	77
CID00601_ASC	CID00740_ASC	Cgp-7930	Cgp-13501		1	0.107784	1	1	162	238	1	36
CID00217_NPC	CID01465_NPC	Nu-1025	Iniparib		1	0.107759	1	1	217	354	1	50
CID00666_HA1E	CID01267_HA1E	Rs-56812	Sr-57227a		1	0.107726	1	1	302	804	1	99
CID01016_HA1E	CID01046_HA1E	Saxagliptin	Teneligliptin		1	0.107692	1	1	272	426	1	63
CID00117_NPC	CID00693_NPC	Terreic-acid-(-)	Lfm-a13		1	0.107672	1	1	646	247	1	80
CID00446_HA1E	CID01322_HA1E	Isoxicam	Indobufen		1	0.107649	2	2	184	254	2	38
CID00125_HA1E	CID00762_HA1E	Cgp-52411	Tyrphostin-ag-18		1	0.107623	1	1	315	230	1	48
CID00454_HA1E	CID01757_HA1E	Gitoxigenin	Cymarin		1	0.107582	1	1	168	945	1	105
CID01376_ASC	CID01434_ASC	Su-11274	Jnj-38877605		1	0.10757	1	1	365	564	1	81
CID00134_NPC	CID01398_NPC	Bi-78d3	Jnk-9l		1	0.107477	1	1	414	395	1	69
CID00439_HA1E	CID57031_HA1E	Mebeverine	Diphenidol; Alpha,alpha-diphenyl-1-piperidinebutanol; Difenidol; Difenidolo; Difenidolum; Diphenyl(3-(1-piperidyl)propyl)carbinol		1	0.107456	4	4	207	343	4	49
CID00513_ASC	CID00892_ASC	Ssr-69071	Gw-311616		1	0.107438	1	1	248	184	1	39
CID00223_HA1E	CID00242_HA1E	Bibr-1532	Mst-312		1	0.107422	1	1	185	433	1	55
CID00479_SKB	CID00522_SKB	Amg-9810	Sb-366791		1	0.107383	1	1	163	185	1	32
CID01220_ASC	CID57031_ASC	Vincamine	Diphenidol; Alpha,alpha-diphenyl-1-piperidinebutanol; Difenidol; Difenidolo; Difenidolum; Diphenyl(3-(1-piperidyl)propyl)carbinol		1	0.107345	4	4	300	350	4	57
CID00784_PHH	CID00831_PHH	Dmab-anabaseine	Pnu-120596		1	0.107143	1	1	270	435	1	63
CID00116_NEU	CID00935_NEU	Ei-346-erlotinib-analog	Ag-494		1	0.107143	1	1	117	373	1	45
CID01172_HA1E	CID01405_HA1E	Bms-599626	Afatinib		1	0.107143	3	3	201	649	3	78
CID00431_HA1E	CID51350_HA1E	Prednisolone-acetate	Medrysone; 11beta-hydroxy-6alpha-methylpregn-4-ene-3,20-dione; Hms		1	0.107081	1	1	155	511	1	62
CID51433_ASC	CID57071_ASC	Tenoxicam; Nu-tenoxicam; Ténoxicam; Tenoxicam tablets; Tenoxicam-20; Tenoxicamum	Tolmetin; 1-methyl-5-(4-methylbenzoyl)-pyrrole-2-acetic acid; 1-methyl-5-p-toluoylpyrrole-2-acetic acid; 5-(p-toluoyl)-1-methylpyrrole-2-acetic acid; Tolmetin sodium; Tolmetina; Tolmétine; Tolmetino; Tolmetinum		1	0.10705	2	2	206	251	2	41
CID00304_HA1E	CID00422_HA1E	Sb-203186	Rs-39604		1	0.10699	1	1	589	249	1	75
CID00489_HA1E	CID57060_HA1E	Nitrocaramiphen	Cyclopentolate; (+-)-cyclopentolate; (±)-cyclopentolate; 1-hydroxy-alpha-phenylcyclopentaneacetic acid 2-(dimethylamino)ethyl ester; 2-(dimethylamino)ethyl 1-hydroxy-alpha-phenylcyclopentaneacetate; 2-(dimethylamino)ethyl 2-(1-hydroxycyclopentyl)-2-phenylacetate; 2-phenyl-2-(1-hydroxycyclopentyl)ethanoic acid beta-(dimethylamino)ethyl ester; Ak-pentolate; Alpha-(1-hydroxycyclopentyl)benzeneacetic…		1	0.106936	1	1	203	212	1	37
CID00116_PHH	CID00767_PHH	Ei-346-erlotinib-analog	Tyrphostin-ag-99		1	0.106908	1	1	462	309	1	65
CID00160_HA1E	CID01239_HA1E	Cay-10415	Mitiglinide		1	0.106888	1	1	226	286	1	45
CID01154_HA1E	CID51565_HA1E	Epirizole	Carprofen; (+-)-6-chloro-alpha-methylcarbazole-2-acetic acid; (+/-)-2-(3-chloro-9h-carbazol-7-yl)propanoic acid; 2-(6-chloro-9h-carbazol-2-yl)-propionic acid; 6-chloro-alpha-methyl-9h-carbazole-2-acetic acid; Carprofène; Carprofeno; Carprofenum		1	0.106849	2	2	576	306	2	78
CID00166_SKB	CID00900_SKB	Propylpyrazole	Estradiol-valerate		1	0.106818	1	1	791	241	1	94
CID01662_HA1E	CID57270_HA1E	Tocainide	Moracizine; [10-(3-morpholin-4-yl-propionyl)-10h-phenothiazin-2-yl]-carbamic acid ethyl ester; En-313; Ethmozin; Ethyl 10-(3-morpholinopropionyl)phenothiazine-2-carbamate; Ethyl 10-(beta-n-morpholinylpropionyl)phenothiazine-2-carbamate; Etmozin; Moracizin; Moracizina; Moracizinum; Moricizine		1	0.106742	1	1	277	362	1	57
CID56579_HA1E	CID56678_HA1E	Ivacaftor; Ivacaftorum; Kalydeco; N-(2,4-di-tert-butyl-5-hydroxyphenyl)-4-oxo-1,4-dihydroquinoline-3-carboxamide; Orkambi	Lumacaftor; 3-(6-{[1-(2,2-difluoro-2h-1,3-benzodioxol-5-yl)cyclopropane-1-carbonyl]amino}-3-methylpyridin-2-yl)benzoic acid		1	0.106731	1	1	991	230	1	111
CID00402_HA1E	CID00927_HA1E	Ag-99	Angiogenesis-inhibitor		1	0.106707	1	1	208	183	1	35
CID00125_SKB	CID00762_SKB	Cgp-52411	Tyrphostin-ag-18		1	0.106688	1	1	276	503	1	67
CID01270_NEU	CID01410_NEU	Deforolimus	Osi-027		1	0.106643	1	1	361	347	1	61
CID01085_NPC	CID57023_NPC	Siguazodan	Anagrelide; Agrylin; Anagrelida; Anagrelide hydrochloride; Anagrelidum; Dom-anagrelide; Mylan-anagrelide; Phl-anagrelide; Pms-anagrelide; Sandoz anagrelide		1	0.106618	1	1	199	452	1	58
CID00189_HA1E	CID01718_HA1E	Flurbiprofen-(+/-)	Ampiroxicam		1	0.106599	2	2	485	215	2	63
CID01000_HA1E	CID01718_HA1E	Etofenamate	Ampiroxicam		1	0.106443	2	2	220	215	2	38
CID00477_NPC	CID00938_NPC	Aminopentamide	Piperidolate		1	0.106426	1	1	316	315	1	53
CID00166_NPC	CID51773_NPC	Propylpyrazole	Mestranol		1	0.106383	1	1	204	130	1	30
CID00464_SKB	CID57249_SKB	Doxylamine	Carbinoxamine; (+-)-carbinoxamine; {2-[(4-chloro-phenyl)-pyridin-2-yl-methoxy]-ethyl}-dimethyl-amine; 2-(p-chloro-alpha-(2-(dimethylamino)ethoxy)benzyl)pyridine; Arbinoxa; Carbinoxamin; Carbinoxamina; Carbinoxamine base; Carbinoxamine maleate; Carbinoxaminum; Karbinal er; Paracarbinoxamine; Ryvent		1	0.106312	2	2	377	375	2	64
CID51565_ASC	CID57071_ASC	Carprofen; (+-)-6-chloro-alpha-methylcarbazole-2-acetic acid; (+/-)-2-(3-chloro-9h-carbazol-7-yl)propanoic acid; 2-(6-chloro-9h-carbazol-2-yl)-propionic acid; 6-chloro-alpha-methyl-9h-carbazole-2-acetic acid; Carprofène; Carprofeno; Carprofenum	Tolmetin; 1-methyl-5-(4-methylbenzoyl)-pyrrole-2-acetic acid; 1-methyl-5-p-toluoylpyrrole-2-acetic acid; 5-(p-toluoyl)-1-methylpyrrole-2-acetic acid; Tolmetin sodium; Tolmetina; Tolmétine; Tolmetino; Tolmetinum		1	0.106291	2	2	305	251	2	49
CID00410_HA1E	CID00927_HA1E	Methyl-2,5-dihydroxycinnamate	Angiogenesis-inhibitor		1	0.106195	1	1	242	183	1	36
CID00422_ASC	CID00453_ASC	Rs-39604	Gr-113808		1	0.106173	1	1	182	301	1	43
CID00290_HA1E	CID00446_HA1E	Tiaprofenic-acid	Isoxicam		1	0.106164	2	2	164	184	2	31
CID00927_HA1E	CID00935_HA1E	Angiogenesis-inhibitor	Ag-494		1	0.106164	1	1	183	164	1	31
CID00302_HA1E	CID00979_HA1E	Sb-258585	Idalopirdine		1	0.106101	1	1	184	261	1	40
CID00101_HA1E	CID00933_HA1E	Wz-3146	Tyrphostin-ag-556		1	0.106061	1	1	391	160	1	49
CID00631_SKB	CID00853_SKB	Zm-241385	Mrs-1754		1	0.106033	4	4	479	169	4	58
CID00823_NEU	CID01684_NEU	Ro-60-0175	Bw-723c86		1	0.106	3	3	299	323	3	53
CID00290_HA1E	CID51581_HA1E	Tiaprofenic-acid	Suprofen; (+-)-2-(p-(2-thenoyl)phenyl)propionic acid; 2-(4-(2-thenoyl)phenyl)propionsaeure; 2-[4-(thiophene-2-carbonyl)-phenyl]-propionic acid; 4-(2-thenoyl)hydratropsaeure; Alpha-methyl-4-(2-thienylcarbonyl)benzeneacetic acid; P-2-thenoylhydratropic acid; Suprofene; Suprofène; Suprofeno; Suprofenum; Sutoprofen		1	0.10596	2	2	164	208	2	32
CID00598_SKB	CID00854_SKB	Cpccoet	Ly-456236		1	0.105948	1	1	363	294	1	57
CID00706_SKB	CID00906_SKB	Isorotenone	Tubaic-acid		1	0.105932	1	1	348	224	1	50
CID00530_ASC	CID00762_ASC	Rg-14620	Tyrphostin-ag-18		1	0.105802	1	1	303	418	1	62
CID00570_PHH	CID54634_PHH	Harpagoside	Huperzine-a		1	0.105797	1	1	481	396	1	73
CID00116_NPC	CID01474_NPC	Ei-346-erlotinib-analog	Osimertinib		1	0.105751	1	1	379	289	1	57
CID00529_HA1E	CID00828_HA1E	Rs-100329	Rs-17053		1	0.105747	2	2	226	299	2	46
CID00247_HA1E	CID01079_HA1E	Dalcetrapib	Torcetrapib		1	0.105747	1	1	173	336	1	46
CID00508_SKB	CID00540_SKB	Tcb2	Norcyclobenzaprine		1	0.10574	1	1	235	151	1	35
CID00813_HA1E	CID00881_HA1E	Sdz-21009	Isamoltane		1	0.105634	2	2	143	195	2	30
CID00116_NPC	CID00935_NPC	Ei-346-erlotinib-analog	Ag-494		1	0.105485	1	1	379	188	1	50
CID00477_PHH	CID57060_PHH	Aminopentamide	Cyclopentolate; (+-)-cyclopentolate; (±)-cyclopentolate; 1-hydroxy-alpha-phenylcyclopentaneacetic acid 2-(dimethylamino)ethyl ester; 2-(dimethylamino)ethyl 1-hydroxy-alpha-phenylcyclopentaneacetate; 2-(dimethylamino)ethyl 2-(1-hydroxycyclopentyl)-2-phenylacetate; 2-phenyl-2-(1-hydroxycyclopentyl)ethanoic acid beta-(dimethylamino)ethyl ester; Ak-pentolate; Alpha-(1-hydroxycyclopentyl)benzeneacetic…		1	0.105485	1	1	345	219	1	50
CID00446_NPC	CID57304_NPC	Isoxicam	Ketorolac; (+-)-5-benzoyl-2,3-dihydro-1h-pyrrolizine-1-carboxylic acid; (+-)-ketorolac; Acular; Acular ls; Acuvail; Apo-ketorolac injectable; Kétorolac; Ketorolac tromethamine; Ketorolac tromethamine injection usp; Ketorolac tromethamine injection, usp; Ketorolaco; Ketorolacum; Ketotolac tromethamine; Mar-ketorolac; Mint-ketorolac; Nu-ketorolac; Nu-ketorolac ophthalmic solution; Rac-ketorolac; Ra…		1	0.105485	2	2	381	188	2	50
CID00338_HA1E	CID00684_HA1E	Mbcq	My-5445		1	0.105431	1	1	208	166	1	33
CID00148_HA1E	CID00394_HA1E	Zibotentan	Bms-182874		1	0.105386	1	1	342	171	1	45
CID00096_SKB	CID00854_SKB	3-matida	Ly-456236		1	0.105372	1	1	294	294	1	51
CID00489_HA1E	CID00938_HA1E	Nitrocaramiphen	Piperidolate		1	0.10536	1	1	203	434	1	57
CID00256_HA1E	CID00799_HA1E	Dl-tboa	Way-213613		1	0.105263	1	1	179	250	1	38
CID00189_HA1E	CID01000_HA1E	Flurbiprofen-(+/-)	Etofenamate		1	0.105263	2	2	485	220	2	62
CID54305_HA1E	CID54518_HA1E	Febuxostat; 2-(3-cyano-4-isobutoxyphenyl)-4-methyl- 1,3-thiazole-5-carboxylic acid; Fébuxostat; Febuxostatum; Uloric	Oxypurinol; 1h-pyrazolo[3,4-d]pyrimidine-4,6-diol; 1h-pyrazolo[3,4-d]pyrimidine-4,6(5h,7h)-dione; 6-hydroxy allopurinol; Alloxanthin; Alloxanthine; Dhpp; Metabolite of allopurinol; Oxipurinol; Oxipurinolum; Oxoallopurinol; Oxyprim		1	0.105263	1	1	349	165	1	46
CID00189_HA1E	CID57071_HA1E	Flurbiprofen-(+/-)	Tolmetin; 1-methyl-5-(4-methylbenzoyl)-pyrrole-2-acetic acid; 1-methyl-5-p-toluoylpyrrole-2-acetic acid; 5-(p-toluoyl)-1-methylpyrrole-2-acetic acid; Tolmetin sodium; Tolmetina; Tolmétine; Tolmetino; Tolmetinum		1	0.105263	2	2	485	186	2	60
CID00926_HA1E	CID01764_HA1E	Azacyclonol	Methapyrilene		1	0.1051	1	1	209	559	1	68
CID00726_SKB	CID00993_SKB	Emd-66684	Olmesartan-medoxomil		1	0.105096	1	1	397	401	1	66
CID00125_ASC	CID00530_ASC	Cgp-52411	Rg-14620		1	0.105072	1	1	374	303	1	58
CID00455_NPC	CID57304_NPC	Fenbufen	Ketorolac; (+-)-5-benzoyl-2,3-dihydro-1h-pyrrolizine-1-carboxylic acid; (+-)-ketorolac; Acular; Acular ls; Acuvail; Apo-ketorolac injectable; Kétorolac; Ketorolac tromethamine; Ketorolac tromethamine injection usp; Ketorolac tromethamine injection, usp; Ketorolaco; Ketorolacum; Ketotolac tromethamine; Mar-ketorolac; Mint-ketorolac; Nu-ketorolac; Nu-ketorolac ophthalmic solution; Rac-ketorolac; Ra…		1	0.105	2	2	288	188	2	42
CID00480_NPC	CID51591_NPC	Alclometasone	Rimexolone; Rimexolon; Vexol		1	0.104972	2	2	322	363	2	57
CID00907_NPC	CID01187_NPC	Dibenzepin	Alaproclate		1	0.10495	1	1	368	249	1	53
CID00891_SKB	CID01024_SKB	Gw-583340	Bibx-1382		1	0.104895	2	2	178	162	2	30
CID00513_NPC	CID00892_NPC	Ssr-69071	Gw-311616		1	0.104882	1	1	243	434	1	58
CID00166_NPC	CID01590_NPC	Propylpyrazole	Estradiol-benzoate		1	0.104878	1	1	204	302	1	43
CID01074_HA1E	CID54393_HA1E	Pazufloxacin	Amonafide		1	0.104863	2	2	314	525	2	69
CID00762_HA1E	CID01474_HA1E	Tyrphostin-ag-18	Osimertinib		1	0.10472	1	1	230	571	1	71
CID00134_NEU	CID01398_NEU	Bi-78d3	Jnk-9l		1	0.104683	1	1	192	246	1	38
CID51433_HA1E	CID51565_HA1E	Tenoxicam; Nu-tenoxicam; Ténoxicam; Tenoxicam tablets; Tenoxicam-20; Tenoxicamum	Carprofen; (+-)-6-chloro-alpha-methylcarbazole-2-acetic acid; (+/-)-2-(3-chloro-9h-carbazol-7-yl)propanoic acid; 2-(6-chloro-9h-carbazol-2-yl)-propionic acid; 6-chloro-alpha-methyl-9h-carbazole-2-acetic acid; Carprofène; Carprofeno; Carprofenum		1	0.104683	2	2	118	306	2	38
CID00084_HA1E	CID00933_HA1E	Erbstatin-analog	Tyrphostin-ag-556		1	0.104615	1	1	225	160	1	34
CID51433_SKB	CID51801_SKB	Tenoxicam; Nu-tenoxicam; Ténoxicam; Tenoxicam tablets; Tenoxicam-20; Tenoxicamum	Phenazone; Antipyrine; 1,2-dihydro-1,5-dimethyl-2-phenyl-3h-pyrazol-3-one; 2,3-dimethyl-1-phenyl-5-pyrazolone; Analgesine; Fenazon; Fenazona; Phenazon		1	0.104592	2	2	186	284	2	41
CID00489_ASC	CID00640_ASC	Nitrocaramiphen	Telenzepine		1	0.104585	1	1	567	274	1	73
CID00471_PHH	CID51350_PHH	Betamethasone-acetate	Medrysone; 11beta-hydroxy-6alpha-methylpregn-4-ene-3,20-dione; Hms		1	0.104545	1	1	362	489	1	69
CID00072_HA1E	CID00176_HA1E	Pyridine-2-aldoxime	Ipidacrine		1	0.104478	2	2	147	166	2	28
CID00466_NPC	CID00799_NPC	Dcpib	Way-213613		1	0.104478	1	1	329	448	1	63
CID01376_HA1E	CID55960_HA1E	Su-11274	Amg-208		1	0.104478	1	1	449	188	1	56
CID00430_PHH	CID51350_PHH	Prednisolone-hemisuccinate	Medrysone; 11beta-hydroxy-6alpha-methylpregn-4-ene-3,20-dione; Hms		1	0.104372	1	1	423	489	1	74
CID01398_ASC	CID01430_ASC	Jnk-9l	Cg-930		1	0.104329	1	1	698	557	1	94
CID00363_HA1E	CID00480_HA1E	Fluocinolone	Alclometasone		1	0.104308	2	2	333	224	2	46
CID00439_NPC	CID01220_NPC	Mebeverine	Vincamine		1	0.104308	4	4	319	235	4	46
CID00300_HA1E	CID00874_HA1E	Sd-169	Jx-401		1	0.104238	1	1	263	790	1	91
CID00439_HA1E	CID01150_HA1E	Mebeverine	Vinburnine		1	0.104121	4	4	207	349	4	48
CID00096_PHH	CID00598_PHH	3-matida	Cpccoet		1	0.104056	1	1	363	350	1	59
CID00467_NPC	CID01618_NPC	Cortisone-acetate	Mometasone		1	0.104	1	1	193	405	1	52
CID00472_NPC	CID00645_NPC	Badge	T-0070907		1	0.103922	1	1	401	227	1	53
CID00101_HA1E	CID00767_HA1E	Wz-3146	Tyrphostin-ag-99		1	0.103896	1	1	391	148	1	48
CID00446_HA1E	CID57071_HA1E	Isoxicam	Tolmetin; 1-methyl-5-(4-methylbenzoyl)-pyrrole-2-acetic acid; 1-methyl-5-p-toluoylpyrrole-2-acetic acid; 5-(p-toluoyl)-1-methylpyrrole-2-acetic acid; Tolmetin sodium; Tolmetina; Tolmétine; Tolmetino; Tolmetinum		1	0.103896	2	2	184	186	2	32
CID00789_HA1E	CID56955_HA1E	Arecaidine-propargyl-ester	Bethanechol; (2-hydroxypropyl)trimethylammonium carbamate; 2-(carbamoyloxy)-n,n,n-trimethylpropan-1-aminium; 2-carbamoyloxypropyl-trimethylazanium; Amidopropyldimethylbetaine; Bethanechol chloride; Carbamoyl-beta-methylcholine; Carbamoyl-β-methylcholine; Carbamyl-beta-methylcholine; Carbamyl-β-methylcholine; Phl-bethanechol chloride; Urecholine		1	0.103837	4	4	164	368	4	46
CID00644_NPC	CID00684_NPC	T-0156	My-5445		1	0.103825	1	1	150	476	1	57
CID00116_HA1E	CID00866_HA1E	Ei-346-erlotinib-analog	Lfm-a12		1	0.103792	1	1	420	185	1	52
CID00726_SKB	CID00794_SKB	Emd-66684	Zd-7155		1	0.103753	1	1	397	143	1	47
CID00125_HA1E	CID00954_HA1E	Cgp-52411	Tyrphostin-1		1	0.10375	1	1	315	642	1	83
CID01398_SKB	CID01430_SKB	Jnk-9l	Cg-930		1	0.103739	1	1	728	352	1	86
CID00823_SKB	CID01684_SKB	Ro-60-0175	Bw-723c86		1	0.103734	3	3	241	325	3	50
CID00410_HA1E	CID00767_HA1E	Methyl-2,5-dihydroxycinnamate	Tyrphostin-ag-99		1	0.103659	1	1	242	148	1	34
CID00466_SKB	CID00799_SKB	Dcpib	Way-213613		1	0.103622	1	1	293	905	1	103
CID57280_HA1E	CID57302_HA1E	Procyclidine; 1-cyclohexyl-1-phenyl-3-pyrrolidin-1-yl-propan-1-ol hydrochloride; 1-cyclohexyl-1-phenyl-3-pyrrolidino-1-propanol; Kemadrin elx; Pdp-procyclidine; Pendo-procyclidine; Phl-procyclidine tablets; Prociclidina; Procyclid elx; Procyclidin; Procyclidinum; Tricyclamol	Darifenacin; (s)-1-(2-(2,3-dihydro-5-benzofuranyl)ethyl)-alpha,alpha-diphenyl-3-pyrrolidineacetamide; Apo-darifenacin; Darifenacin hydrobromide extended-release; Darifenacina; Darifénacine; Darifenacinum; Enablex		1	0.103597	5	5	262	578	5	72
CID00467_PHH	CID51350_PHH	Cortisone-acetate	Medrysone; 11beta-hydroxy-6alpha-methylpregn-4-ene-3,20-dione; Hms		1	0.103565	1	1	231	489	1	61
CID00134_NEU	CID01430_NEU	Bi-78d3	Cg-930		1	0.103555	1	1	192	563	1	67
CID00276_HA1E	CID54634_HA1E	Hydroxytacrine-maleate-(r,s)	Huperzine-a		1	0.103529	1	1	159	338	1	44
CID00096_SKB	CID00796_SKB	3-matida	Ym-298198		1	0.103448	1	1	294	258	1	48
CID00616_HA1E	CID01099_HA1E	Alverine	Mdl-73005ef		1	0.103448	1	1	154	366	1	45
CID00446_HA1E	CID01718_HA1E	Isoxicam	Ampiroxicam		1	0.103343	2	2	184	215	2	34
CID00446_PHH	CID57304_PHH	Isoxicam	Ketorolac; (+-)-5-benzoyl-2,3-dihydro-1h-pyrrolizine-1-carboxylic acid; (+-)-ketorolac; Acular; Acular ls; Acuvail; Apo-ketorolac injectable; Kétorolac; Ketorolac tromethamine; Ketorolac tromethamine injection usp; Ketorolac tromethamine injection, usp; Ketorolaco; Ketorolacum; Ketotolac tromethamine; Mar-ketorolac; Mint-ketorolac; Nu-ketorolac; Nu-ketorolac ophthalmic solution; Rac-ketorolac; Ra…		1	0.103306	2	2	615	262	2	75
CID00125_HA1E	CID00395_HA1E	Cgp-52411	Bibu-1361		1	0.103211	1	1	315	209	1	45
CID01437_SKB	CID01442_SKB	Mln-8054	Jwe-035		1	0.103133	1	1	242	672	1	79
CID00180_HA1E	CID01074_HA1E	Rufloxacin	Pazufloxacin		1	0.103015	2	2	146	314	2	41
CID00598_NPC	CID00796_NPC	Cpccoet	Ym-298198		1	0.102941	1	1	242	419	1	56
CID51433_NPC	CID57304_NPC	Tenoxicam; Nu-tenoxicam; Ténoxicam; Tenoxicam tablets; Tenoxicam-20; Tenoxicamum	Ketorolac; (+-)-5-benzoyl-2,3-dihydro-1h-pyrrolizine-1-carboxylic acid; (+-)-ketorolac; Acular; Acular ls; Acuvail; Apo-ketorolac injectable; Kétorolac; Ketorolac tromethamine; Ketorolac tromethamine injection usp; Ketorolac tromethamine injection, usp; Ketorolaco; Ketorolacum; Ketotolac tromethamine; Mar-ketorolac; Mint-ketorolac; Nu-ketorolac; Nu-ketorolac ophthalmic solution; Rac-ketorolac; Ra…		1	0.102941	2	2	316	188	2	42
CID00116_SKB	CID00927_SKB	Ei-346-erlotinib-analog	Angiogenesis-inhibitor		1	0.102848	1	1	441	350	1	65
CID00704_HA1E	CID00876_HA1E	Jak3-inhibitor-v	Jak3-inhibitor-i		1	0.102723	1	1	738	192	1	83
CID00096_ASC	CID00598_ASC	3-matida	Cpccoet		1	0.102679	1	1	174	353	1	46
CID54749_HA1E	CID57474_HA1E	Doxercalciferol; (1s,3r,5z,7e,22e)-9,10-secoergosta-5,7,10,22-tetraene-1,3-diol; 1-alpha-hydroxyergocalciferol; 1-hydroxyergocalciferol; 1-hydroxyvitamin d2; 1alpha-hydroxyvitamin d2; 1α-hydroxyergocalciferol; Doxercalciferolum; Hectorol	Calcipotriol; Calcipotriene; Calcitrene; Daivonex; Dovonex; Dovonex - crm 50mcg/gm; Dovonex ont 50mcg/gm; Sorilux		1	0.102655	1	1	232	438	1	58
CID00640_ASC	CID57060_ASC	Telenzepine	Cyclopentolate; (+-)-cyclopentolate; (±)-cyclopentolate; 1-hydroxy-alpha-phenylcyclopentaneacetic acid 2-(dimethylamino)ethyl ester; 2-(dimethylamino)ethyl 1-hydroxy-alpha-phenylcyclopentaneacetate; 2-(dimethylamino)ethyl 2-(1-hydroxycyclopentyl)-2-phenylacetate; 2-phenyl-2-(1-hydroxycyclopentyl)ethanoic acid beta-(dimethylamino)ethyl ester; Ak-pentolate; Alpha-(1-hydroxycyclopentyl)benzeneacetic…		1	0.102649	1	1	274	477	1	62
CID00927_NPC	CID00954_NPC	Angiogenesis-inhibitor	Tyrphostin-1		1	0.102564	1	1	234	470	1	60
CID00762_NPC	CID00927_NPC	Tyrphostin-ag-18	Angiogenesis-inhibitor		1	0.10251	1	1	350	234	1	49
CID00276_NPC	CID00570_NPC	Hydroxytacrine-maleate-(r,s)	Harpagoside		1	0.1025	1	1	316	146	1	41
CID01050_HA1E	CID01144_HA1E	Y-26763	Y-27152		1	0.102431	2	2	463	221	2	59
CID00767_HA1E	CID00936_HA1E	Tyrphostin-ag-99	Tyrphostin-ag-494		1	0.102426	1	1	148	294	1	38
CID00125_PHH	CID00486_PHH	Cgp-52411	Tyrphostin-ag-835		1	0.102351	1	1	314	581	1	74
CID00125_NPC	CID01474_NPC	Cgp-52411	Osimertinib		1	0.10231	1	1	466	289	1	62
CID00598_NPC	CID00854_NPC	Cpccoet	Ly-456236		1	0.102258	1	1	242	651	1	77
CID00498_ASC	CID51482_ASC	Zolantidine	Nizatidine; Apo-nizatidine; Axid; Axid ar; Gen-nizatidine; Nizatidina; Nizatidine solution; Nizatidine-150; Nizatidine-300; Nizatidinum; Novo-nizatidine; Nu-nizatidine; Phl-nizatidine; Pms-nizatidine		1	0.102258	1	1	205	659	1	77
CID00449_ASC	CID00501_ASC	Gw-7647	Pirinixic-acid		1	0.102213	1	1	892	249	1	97
CID00900_NPC	CID01590_NPC	Estradiol-valerate	Estradiol-benzoate		1	0.102174	1	1	266	302	1	47
CID00431_SKB	CID01618_SKB	Prednisolone-acetate	Mometasone		1	0.102151	1	1	296	136	1	38
CID00891_HA1E	CID01024_HA1E	Gw-583340	Bibx-1382		1	0.102138	2	2	154	338	2	43
CID00480_ASC	CID51591_ASC	Alclometasone	Rimexolone; Rimexolon; Vexol		1	0.102076	2	2	359	358	2	59
CID00084_HA1E	CID00866_HA1E	Erbstatin-analog	Lfm-a12		1	0.102041	1	1	225	185	1	35
CID00684_HA1E	CID54737_HA1E	My-5445	Avanafil; (s)-4-(3-chloro-4-methoxybenzylamino)-2-(2-hydroxymethylpyrrolidin-1-yl)-n-pyrimidin-2-ylmethyl-5-pyrimidinecarboxamide; Stendra		1	0.101877	1	1	166	273	1	38
CID00866_HA1E	CID01474_HA1E	Lfm-a12	Osimertinib		1	0.101824	1	1	185	571	1	67
CID00446_HA1E	CID01000_HA1E	Isoxicam	Etofenamate		1	0.101796	2	2	184	220	2	34
CID00608_HA1E	CID00972_HA1E	Brl-37344	Indacaterol		1	0.101671	3	3	404	471	3	73
CID00329_HA1E	CID00767_HA1E	Pd-158780	Tyrphostin-ag-99		1	0.101626	1	1	138	148	1	25
CID00611_SKB	CID00929_SKB	Bay-59-3074	Arachidonamide		1	0.101587	2	2	128	235	2	32
CID00125_PHH	CID00927_PHH	Cgp-52411	Angiogenesis-inhibitor		1	0.101504	1	1	314	360	1	54
CID00410_HA1E	CID00866_HA1E	Methyl-2,5-dihydroxycinnamate	Lfm-a12		1	0.101449	1	1	242	185	1	35
CID51433_SKB	CID57071_SKB	Tenoxicam; Nu-tenoxicam; Ténoxicam; Tenoxicam tablets; Tenoxicam-20; Tenoxicamum	Tolmetin; 1-methyl-5-(4-methylbenzoyl)-pyrrole-2-acetic acid; 1-methyl-5-p-toluoylpyrrole-2-acetic acid; 5-(p-toluoyl)-1-methylpyrrole-2-acetic acid; Tolmetin sodium; Tolmetina; Tolmétine; Tolmetino; Tolmetinum		1	0.101449	2	2	186	143	2	28
CID00868_SKB	CID01076_SKB	L-733060	Sdz-nkt-343		1	0.101415	1	1	258	271	1	43
CID00101_HA1E	CID00329_HA1E	Wz-3146	Pd-158780		1	0.101351	1	1	391	138	1	45
CID00532_HA1E	CID00801_HA1E	Proxyfan	Vuf-5681		1	0.101351	1	1	143	207	1	30
CID00923_HA1E	CID01081_HA1E	Bml-190	Jte-907		1	0.101176	1	1	199	310	1	43
CID00166_SKB	CID01590_SKB	Propylpyrazole	Estradiol-benzoate		1	0.101111	1	1	791	289	1	91
CID00125_SKB	CID00936_SKB	Cgp-52411	Tyrphostin-ag-494		1	0.101103	1	1	276	405	1	55
CID00767_SKB	CID00933_SKB	Tyrphostin-ag-99	Tyrphostin-ag-556		1	0.10101	1	1	121	339	1	40
CID00689_SKB	CID00974_SKB	Mdl-72832	Xaliproden		1	0.100977	1	1	206	160	1	31
CID01154_HA1E	CID57304_HA1E	Epirizole	Ketorolac; (+-)-5-benzoyl-2,3-dihydro-1h-pyrrolizine-1-carboxylic acid; (+-)-ketorolac; Acular; Acular ls; Acuvail; Apo-ketorolac injectable; Kétorolac; Ketorolac tromethamine; Ketorolac tromethamine injection usp; Ketorolac tromethamine injection, usp; Ketorolaco; Ketorolacum; Ketotolac tromethamine; Mar-ketorolac; Mint-ketorolac; Nu-ketorolac; Nu-ketorolac ophthalmic solution; Rac-ketorolac; Ra…		1	0.100955	2	2	576	312	2	74
CID00495_SKB	CID51627_SKB	Androsta-1,4-dien-3,17-dione	Exemestane; 6-methyleneandrosta-1,4-diene-3,17-dione; Act exemestane; Apo-exemestane; Aromasin; Exemestano; Exemestanum; Gd-exemestane; Med-exemestane; Mylan-exemestane; Teva-exemestane		1	0.100917	1	1	452	183	1	55
CID00510_PHH	CID01063_PHH	Securinine	Clomethiazole		1	0.100901	1	1	209	451	1	56
CID00631_NPC	CID00853_NPC	Zm-241385	Mrs-1754		1	0.100826	4	4	326	445	4	61
CID00860_HA1E	CID54452_HA1E	Lobelanidine	Lobeline		1	0.100817	6	6	228	210	6	37
CID00532_NPC	CID00801_NPC	Proxyfan	Vuf-5681		1	0.100775	1	1	248	399	1	52
CID00439_SKB	CID57031_SKB	Mebeverine	Diphenidol; Alpha,alpha-diphenyl-1-piperidinebutanol; Difenidol; Difenidolo; Difenidolum; Diphenyl(3-(1-piperidyl)propyl)carbinol		1	0.100775	4	4	173	287	4	39
CID00146_NEU	CID01479_NEU	As-604850	Gsk-1059615		1	0.100645	2	2	211	703	2	78
CID00486_HA1E	CID00954_HA1E	Tyrphostin-ag-835	Tyrphostin-1		1	0.100637	1	1	270	642	1	79
CID00116_HA1E	CID00329_HA1E	Ei-346-erlotinib-analog	Pd-158780		1	0.100629	1	1	420	138	1	48
CID00414_NPC	CID01229_NPC	Salsolinol	Trimethobenzamide		1	0.100629	1	1	464	360	1	64
CID51801_PHH	CID57304_PHH	Phenazone; Antipyrine; 1,2-dihydro-1,5-dimethyl-2-phenyl-3h-pyrazol-3-one; 2,3-dimethyl-1-phenyl-5-pyrazolone; Analgesine; Fenazon; Fenazona; Phenazon	Ketorolac; (+-)-5-benzoyl-2,3-dihydro-1h-pyrrolizine-1-carboxylic acid; (+-)-ketorolac; Acular; Acular ls; Acuvail; Apo-ketorolac injectable; Kétorolac; Ketorolac tromethamine; Ketorolac tromethamine injection usp; Ketorolac tromethamine injection, usp; Ketorolaco; Ketorolacum; Ketotolac tromethamine; Mar-ketorolac; Mint-ketorolac; Nu-ketorolac; Nu-ketorolac ophthalmic solution; Rac-ketorolac; Ra…		1	0.100478	2	2	484	262	2	63
CID00477_SKB	CID00489_SKB	Aminopentamide	Nitrocaramiphen		1	0.100467	1	1	280	235	1	43
CID01085_PHH	CID57023_PHH	Siguazodan	Anagrelide; Agrylin; Anagrelida; Anagrelide hydrochloride; Anagrelidum; Dom-anagrelide; Mylan-anagrelide; Phl-anagrelide; Pms-anagrelide; Sandoz anagrelide		1	0.100358	1	1	332	365	1	56
CID00936_PHH	CID00954_PHH	Tyrphostin-ag-494	Tyrphostin-1		1	0.100279	1	1	394	545	1	72
CID01154_NPC	CID57304_NPC	Epirizole	Ketorolac; (+-)-5-benzoyl-2,3-dihydro-1h-pyrrolizine-1-carboxylic acid; (+-)-ketorolac; Acular; Acular ls; Acuvail; Apo-ketorolac injectable; Kétorolac; Ketorolac tromethamine; Ketorolac tromethamine injection usp; Ketorolac tromethamine injection, usp; Ketorolaco; Ketorolacum; Ketotolac tromethamine; Mar-ketorolac; Mint-ketorolac; Nu-ketorolac; Nu-ketorolac ophthalmic solution; Rac-ketorolac; Ra…		1	0.100251	2	2	291	188	2	40
CID00574_NPC	CID00923_NPC	Gw-405833	Bml-190		1	0.100218	1	1	354	188	1	46
CID00887_HA1E	CID00916_HA1E	Hemado	Cgs-21680		1	0.1	4	4	147	164	4	26
CID00329_HA1E	CID00933_HA1E	Pd-158780	Tyrphostin-ag-556		1	0.1	1	1	138	160	1	25
CID00486_NPC	CID00935_NPC	Tyrphostin-ag-835	Ag-494		1	0.1	1	1	331	188	1	42
CID00510_NPC	CID01063_NPC	Securinine	Clomethiazole		1	0.0998464	1	1	233	561	1	65
CID00370_HA1E	CID00758_HA1E	Eliprodil	Am-92016		1	0.0997732	2	2	135	381	2	44
CID01036_HA1E	CID54737_HA1E	Mirodenafil	Avanafil; (s)-4-(3-chloro-4-methoxybenzylamino)-2-(2-hydroxymethylpyrrolidin-1-yl)-n-pyrimidin-2-ylmethyl-5-pyrimidinecarboxamide; Stendra		1	0.0997625	1	1	247	273	1	42
CID51349_HA1E	CID57471_HA1E	Terconazole; Taro-terconazole cream; Terazol 3; Terazol 3 dual pak; Terazol 7; Zazole	Sertaconazole; Demofix; Ertaczo; Sertaconazol; Sertaconazolum		1	0.0996524	2	2	383	657	2	86
CID00936_HA1E	CID00954_HA1E	Tyrphostin-ag-494	Tyrphostin-1		1	0.0996264	1	1	294	642	1	80
CID00549_SKB	CID00954_SKB	Malonoben	Tyrphostin-1		1	0.0996241	1	1	233	407	1	53
CID00961_SKB	CID01011_SKB	Fpl-55712	Rev-5901		1	0.0995671	1	1	144	124	1	23
CID00395_HA1E	CID00486_HA1E	Bibu-1361	Tyrphostin-ag-835		1	0.0995025	1	1	209	270	1	40
CID00125_HA1E	CID00315_HA1E	Cgp-52411	Benzyl-quinazolin-4-yl-amine		1	0.0994764	1	1	315	133	1	38
CID00455_HA1E	CID01718_HA1E	Fenbufen	Ampiroxicam		1	0.0994764	2	2	236	215	2	38
CID01376_NPC	CID01485_NPC	Su-11274	Pf-04217903		1	0.0994475	1	1	346	322	1	54
CID51801_SKB	CID57071_SKB	Phenazone; Antipyrine; 1,2-dihydro-1,5-dimethyl-2-phenyl-3h-pyrazol-3-one; 2,3-dimethyl-1-phenyl-5-pyrazolone; Analgesine; Fenazon; Fenazona; Phenazon	Tolmetin; 1-methyl-5-(4-methylbenzoyl)-pyrrole-2-acetic acid; 1-methyl-5-p-toluoylpyrrole-2-acetic acid; 5-(p-toluoyl)-1-methylpyrrole-2-acetic acid; Tolmetin sodium; Tolmetina; Tolmétine; Tolmetino; Tolmetinum		1	0.0994475	2	2	284	143	2	36
CID00900_NPC	CID51773_NPC	Estradiol-valerate	Mestranol		1	0.0994152	1	1	266	130	1	34
CID00329_HA1E	CID00530_HA1E	Pd-158780	Rg-14620		1	0.099278	1	1	138	508	1	55
CID01398_PHH	CID01430_PHH	Jnk-9l	Cg-930		1	0.0992366	1	1	239	526	1	65
CID01273_HA1E	CID56680_HA1E	Racecadotril	Sacubitril		1	0.0992268	1	1	639	284	1	77
CID01548_ASC	CID51462_ASC	Diflorasone	Desoximetasone; (11beta,16alpha)-9-fluoro-11,21-dihydroxy-16-methylpregna-1,4-diene-3,20-dione; 9alpha-fluoro-16alpha-methyl-delta(1)-corticosterone; Desoximetason; Desoximetasona; Désoximétasone; Desoximetasonum; Desoxymethasone; Topicort; Topicort gel; Topicort mild; Topicort ointment		1	0.0991903	2	2	268	327	2	49
CID00337_HA1E	CID00667_HA1E	Mdl-11939	Rs-102221		1	0.0991637	3	3	247	753	3	83
CID00767_NPC	CID01474_NPC	Tyrphostin-ag-99	Osimertinib		1	0.0991561	1	1	286	289	1	47
CID00101_ASC	CID00935_ASC	Wz-3146	Ag-494		1	0.0991304	1	1	454	249	1	57
CID00954_ASC	CID01474_ASC	Tyrphostin-1	Osimertinib		1	0.099022	1	1	711	330	1	81
CID00549_NPC	CID00936_NPC	Malonoben	Tyrphostin-ag-494		1	0.0989848	1	1	710	280	1	78
CID00148_NPC	CID00899_NPC	Zibotentan	Fr-139317		1	0.0988372	1	1	265	373	1	51
CID00410_HA1E	CID00935_HA1E	Methyl-2,5-dihydroxycinnamate	Ag-494		1	0.0988372	1	1	242	164	1	34
CID57071_PHH	CID57304_PHH	Tolmetin; 1-methyl-5-(4-methylbenzoyl)-pyrrole-2-acetic acid; 1-methyl-5-p-toluoylpyrrole-2-acetic acid; 5-(p-toluoyl)-1-methylpyrrole-2-acetic acid; Tolmetin sodium; Tolmetina; Tolmétine; Tolmetino; Tolmetinum	Ketorolac; (+-)-5-benzoyl-2,3-dihydro-1h-pyrrolizine-1-carboxylic acid; (+-)-ketorolac; Acular; Acular ls; Acuvail; Apo-ketorolac injectable; Kétorolac; Ketorolac tromethamine; Ketorolac tromethamine injection usp; Ketorolac tromethamine injection, usp; Ketorolaco; Ketorolacum; Ketotolac tromethamine; Mar-ketorolac; Mint-ketorolac; Nu-ketorolac; Nu-ketorolac ophthalmic solution; Rac-ketorolac; Ra…		1	0.0987461	2	2	516	262	2	63
CID00325_HA1E	CID00814_HA1E	Psb-1115	Sch-58261		1	0.0987261	4	4	161	206	4	31
CID01485_HA1E	CID55960_HA1E	Pf-04217903	Amg-208		1	0.0985401	1	1	445	188	1	54
CID00430_SKB	CID00471_SKB	Prednisolone-hemisuccinate	Betamethasone-acetate		1	0.0985011	1	1	380	157	1	46
CID00489_SKB	CID00640_SKB	Nitrocaramiphen	Telenzepine		1	0.0984848	1	1	235	246	1	39
CID00439_NPC	CID57031_NPC	Mebeverine	Diphenidol; Alpha,alpha-diphenyl-1-piperidinebutanol; Difenidol; Difenidolo; Difenidolum; Diphenyl(3-(1-piperidyl)propyl)carbinol		1	0.0982265	4	4	319	599	4	72
CID00598_HA1E	CID00854_HA1E	Cpccoet	Ly-456236		1	0.0981132	1	1	168	147	1	26
CID00455_NEU	CID51433_NEU	Fenbufen	Tenoxicam; Nu-tenoxicam; Ténoxicam; Tenoxicam tablets; Tenoxicam-20; Tenoxicamum		1	0.0981132	2	2	350	331	2	52
CID00530_SKB	CID00936_SKB	Rg-14620	Tyrphostin-ag-494		1	0.0980707	1	1	391	405	1	61
CID00084_HA1E	CID00315_HA1E	Erbstatin-analog	Benzyl-quinazolin-4-yl-amine		1	0.0980392	1	1	225	133	1	30
CID00084_HA1E	CID00329_HA1E	Erbstatin-analog	Pd-158780		1	0.0980392	1	1	225	138	1	30
CID00608_NPC	CID00670_NPC	Brl-37344	Procaterol		1	0.0980392	3	3	301	338	3	50
CID00794_PHH	CID00993_PHH	Zd-7155	Olmesartan-medoxomil		1	0.0980392	1	1	345	206	1	45
CID00621_NPC	CID01675_NPC	Tropanyl-3,5-dimethylbenzoate	Azasetron		1	0.0980392	2	2	301	262	2	45
CID00455_SKB	CID57071_SKB	Fenbufen	Tolmetin; 1-methyl-5-(4-methylbenzoyl)-pyrrole-2-acetic acid; 1-methyl-5-p-toluoylpyrrole-2-acetic acid; 5-(p-toluoyl)-1-methylpyrrole-2-acetic acid; Tolmetin sodium; Tolmetina; Tolmétine; Tolmetino; Tolmetinum		1	0.0978723	2	2	138	143	2	23
CID00767_HA1E	CID00927_HA1E	Tyrphostin-ag-99	Angiogenesis-inhibitor		1	0.0978261	1	1	148	183	1	27
CID00529_HA1E	CID01164_HA1E	Rs-100329	Naftopidil		1	0.0978261	2	2	226	343	2	45
CID00410_SKB	CID00933_SKB	Methyl-2,5-dihydroxycinnamate	Tyrphostin-ag-556		1	0.0977444	1	1	319	339	1	52
CID55063_HA1E	CID56757_HA1E	Pd-0325901	Binimetinib		1	0.0975836	2	2	913	329	2	105
CID00895_HA1E	CID51257_HA1E	Gr-144053	Eptifibatide; Eptifibatide injection; Integrelin; Integrilin; Intrifiban		1	0.0974576	2	2	295	558	2	69
CID00689_NPC	CID00746_NPC	Mdl-72832	Bp-554		1	0.0974155	1	1	406	207	1	49
CID00101_SKB	CID00935_SKB	Wz-3146	Ag-494		1	0.0974125	1	1	503	341	1	64
CID00446_ASC	CID00455_ASC	Isoxicam	Fenbufen		1	0.0973872	2	2	261	252	2	41
CID00096_NPC	CID00854_NPC	3-matida	Ly-456236		1	0.0973684	1	1	252	651	1	74
CID00933_ASC	CID01474_ASC	Tyrphostin-ag-556	Osimertinib		1	0.0973631	1	1	295	330	1	48
CID00073_HA1E	CID57270_HA1E	Prilocaine	Moracizine; [10-(3-morpholin-4-yl-propionyl)-10h-phenothiazin-2-yl]-carbamic acid ethyl ester; En-313; Ethmozin; Ethyl 10-(3-morpholinopropionyl)phenothiazine-2-carbamate; Ethyl 10-(beta-n-morpholinylpropionyl)phenothiazine-2-carbamate; Etmozin; Moracizin; Moracizina; Moracizinum; Moricizine		1	0.0973282	1	1	252	362	1	51
CID00184_HA1E	CID00213_HA1E	Hexamethylenebisacetamide	Akt-inhibitor-iv		1	0.0972851	1	1	270	303	1	43
CID00774_SKB	CID57031_SKB	Scopolamine-n-oxide	Diphenidol; Alpha,alpha-diphenyl-1-piperidinebutanol; Difenidol; Difenidolo; Difenidolum; Diphenyl(3-(1-piperidyl)propyl)carbinol		1	0.0972222	4	4	347	287	4	49
CID00640_HA1E	CID57060_HA1E	Telenzepine	Cyclopentolate; (+-)-cyclopentolate; (±)-cyclopentolate; 1-hydroxy-alpha-phenylcyclopentaneacetic acid 2-(dimethylamino)ethyl ester; 2-(dimethylamino)ethyl 1-hydroxy-alpha-phenylcyclopentaneacetate; 2-(dimethylamino)ethyl 2-(1-hydroxycyclopentyl)-2-phenylacetate; 2-phenyl-2-(1-hydroxycyclopentyl)ethanoic acid beta-(dimethylamino)ethyl ester; Ak-pentolate; Alpha-(1-hydroxycyclopentyl)benzeneacetic…		1	0.0972222	1	1	303	212	1	42
CID00116_NPC	CID00936_NPC	Ei-346-erlotinib-analog	Tyrphostin-ag-494		1	0.0971963	1	1	379	280	1	52
CID00486_NPC	CID00530_NPC	Tyrphostin-ag-835	Rg-14620		1	0.097166	1	1	331	292	1	48
CID00108_HA1E	CID00140_HA1E	Hc-toxin	Hnha		1	0.0971429	1	1	598	237	1	68
CID56863_HA1E	CID57385_HA1E	Desvenlafaxine; Desvenlafaxine extended-release; Desvenlafaxine succinate; Gd-desvenlafaxine; Khedezla extended-release; O-desmethylvenlafaxine; Odv; Pristiq; Pristiq extended release; Pristiq extended-release; Pristiq extended-release extended-release	Protriptyline; 3-(5h-dibenzo[a,d][7]annulen-5-yl)-n-methylpropan-1-amine; 3-(5h-dibenzo[a,d]cyclohepten-5-yl)-n-methyl-1-propanamine; 5-(3-methylaminopropyl)-5h-dibenzo[a,d]cycloheptene; 7-(3-methylaminopropyl)-1,2:5,6-dibenzocycloheptatriene; Amimetilina; N-methyl-5h-dibenzo[a,d]cycloheptene-5-propanamine; N-methyl-5h-dibenzo[a,d]cycloheptene-5-propylamine; Protriptilina; Protriptylin; Protripty…		1	0.0971338	2	2	507	257	2	61
CID00875_HA1E	CID01176_HA1E	Jnj-10191584	Clemizole		1	0.097035	1	1	144	300	1	36
CID00530_HA1E	CID00767_HA1E	Rg-14620	Tyrphostin-ag-99		1	0.0970018	1	1	508	148	1	55
CID01590_HA1E	CID51773_HA1E	Estradiol-benzoate	Mestranol		1	0.0969977	1	1	171	345	1	42
CID00907_ASC	CID01187_ASC	Dibenzepin	Alaproclate		1	0.0969582	1	1	263	375	1	51
CID00515_ASC	CID56998_ASC	Sr-59230a	Carteolol; Carteolol hydrochloride; Carteololum		1	0.0968343	3	3	224	443	3	52
CID00477_ASC	CID00640_ASC	Aminopentamide	Telenzepine		1	0.0967742	1	1	478	274	1	60
CID00336_HA1E	CID01684_HA1E	Mk-212	Bw-723c86		1	0.0967366	3	3	259	778	3	83
CID00500_HA1E	CID01120_HA1E	Xylazine	Guanaben-acetate		1	0.0967033	3	3	171	361	3	44
CID00101_HA1E	CID00935_HA1E	Wz-3146	Ag-494		1	0.0966387	1	1	391	164	1	46
CID51433_HA1E	CID57071_HA1E	Tenoxicam; Nu-tenoxicam; Ténoxicam; Tenoxicam tablets; Tenoxicam-20; Tenoxicamum	Tolmetin; 1-methyl-5-(4-methylbenzoyl)-pyrrole-2-acetic acid; 1-methyl-5-p-toluoylpyrrole-2-acetic acid; 5-(p-toluoyl)-1-methylpyrrole-2-acetic acid; Tolmetin sodium; Tolmetina; Tolmétine; Tolmetino; Tolmetinum		1	0.0965251	2	2	118	186	2	25
CID00125_SKB	CID00410_SKB	Cgp-52411	Methyl-2,5-dihydroxycinnamate		1	0.0964361	1	1	276	319	1	46
CID00280_HA1E	CID01465_HA1E	Cs-1657	Iniparib		1	0.0963391	1	1	130	459	1	50
CID00125_HA1E	CID00935_HA1E	Cgp-52411	Ag-494		1	0.0962963	1	1	315	164	1	39
CID00611_HA1E	CID00929_HA1E	Bay-59-3074	Arachidonamide		1	0.0962025	2	2	195	721	2	76
CID00315_HA1E	CID00410_HA1E	Benzyl-quinazolin-4-yl-amine	Methyl-2,5-dihydroxycinnamate		1	0.0960265	1	1	133	242	1	29
CID00922_NPC	CID01011_NPC	Bw-b70c	Rev-5901		1	0.0959885	1	1	237	601	1	67
CID00446_HA1E	CID51801_HA1E	Isoxicam	Phenazone; Antipyrine; 1,2-dihydro-1,5-dimethyl-2-phenyl-3h-pyrazol-3-one; 2,3-dimethyl-1-phenyl-5-pyrazolone; Analgesine; Fenazon; Fenazona; Phenazon		1	0.0959693	2	2	184	425	2	50
CID00900_HA1E	CID01590_HA1E	Estradiol-valerate	Estradiol-benzoate		1	0.0958549	1	1	293	171	1	37
CID01154_PHH	CID51565_PHH	Epirizole	Carprofen; (+-)-6-chloro-alpha-methylcarbazole-2-acetic acid; (+/-)-2-(3-chloro-9h-carbazol-7-yl)propanoic acid; 2-(6-chloro-9h-carbazol-2-yl)-propionic acid; 6-chloro-alpha-methyl-9h-carbazole-2-acetic acid; Carprofène; Carprofeno; Carprofenum		1	0.0957944	2	2	261	249	2	41
CID00891_HA1E	CID01248_HA1E	Gw-583340	Av-412		1	0.0956522	2	2	154	381	2	44
CID00166_HA1E	CID51773_HA1E	Propylpyrazole	Mestranol		1	0.0955752	1	1	349	345	1	54
CID00403_HA1E	CID00935_HA1E	Tyrphostin-ag-527	Ag-494		1	0.0955711	1	1	332	164	1	41
CID00148_ASC	CID00899_ASC	Zibotentan	Fr-139317		1	0.0954447	1	1	333	231	1	44
CID00823_NPC	CID01684_NPC	Ro-60-0175	Bw-723c86		1	0.0954128	3	3	190	445	3	52
CID00125_HA1E	CID00933_HA1E	Cgp-52411	Tyrphostin-ag-556		1	0.0953545	1	1	315	160	1	39
CID57071_HA1E	CID57304_HA1E	Tolmetin; 1-methyl-5-(4-methylbenzoyl)-pyrrole-2-acetic acid; 1-methyl-5-p-toluoylpyrrole-2-acetic acid; 5-(p-toluoyl)-1-methylpyrrole-2-acetic acid; Tolmetin sodium; Tolmetina; Tolmétine; Tolmetino; Tolmetinum	Ketorolac; (+-)-5-benzoyl-2,3-dihydro-1h-pyrrolizine-1-carboxylic acid; (+-)-ketorolac; Acular; Acular ls; Acuvail; Apo-ketorolac injectable; Kétorolac; Ketorolac tromethamine; Ketorolac tromethamine injection usp; Ketorolac tromethamine injection, usp; Ketorolaco; Ketorolacum; Ketotolac tromethamine; Mar-ketorolac; Mint-ketorolac; Nu-ketorolac; Nu-ketorolac ophthalmic solution; Rac-ketorolac; Ra…		1	0.0953545	2	2	186	312	2	39
CID00382_HA1E	CID00441_HA1E	Cimaterol	L-755507		1	0.0952381	3	3	150	128	3	22
CID00464_HA1E	CID57249_HA1E	Doxylamine	Carbinoxamine; (+-)-carbinoxamine; {2-[(4-chloro-phenyl)-pyridin-2-yl-methoxy]-ethyl}-dimethyl-amine; 2-(p-chloro-alpha-(2-(dimethylamino)ethoxy)benzyl)pyridine; Arbinoxa; Carbinoxamin; Carbinoxamina; Carbinoxamine base; Carbinoxamine maleate; Carbinoxaminum; Karbinal er; Paracarbinoxamine; Ryvent		1	0.0951586	2	2	265	465	2	57
CID00842_HA1E	CID01198_HA1E	O-2050	Taranabant		1	0.095122	1	1	287	200	1	39
CID00676_HA1E	CID01050_HA1E	Pco-400	Y-26763		1	0.0949153	2	2	228	463	2	56
CID00938_HA1E	CID57060_HA1E	Piperidolate	Cyclopentolate; (+-)-cyclopentolate; (±)-cyclopentolate; 1-hydroxy-alpha-phenylcyclopentaneacetic acid 2-(dimethylamino)ethyl ester; 2-(dimethylamino)ethyl 1-hydroxy-alpha-phenylcyclopentaneacetate; 2-(dimethylamino)ethyl 2-(1-hydroxycyclopentyl)-2-phenylacetate; 2-phenyl-2-(1-hydroxycyclopentyl)ethanoic acid beta-(dimethylamino)ethyl ester; Ak-pentolate; Alpha-(1-hydroxycyclopentyl)benzeneacetic…		1	0.0948905	1	1	434	212	1	52
CID00572_HA1E	CID01231_HA1E	Quercetagetin	10-debc		1	0.0948276	1	1	136	418	1	44
CID00971_HA1E	CID57280_HA1E	Pirenzepine	Procyclidine; 1-cyclohexyl-1-phenyl-3-pyrrolidin-1-yl-propan-1-ol hydrochloride; 1-cyclohexyl-1-phenyl-3-pyrrolidino-1-propanol; Kemadrin elx; Pdp-procyclidine; Pendo-procyclidine; Phl-procyclidine tablets; Prociclidina; Procyclid elx; Procyclidin; Procyclidinum; Tricyclamol		1	0.0948276	5	5	579	262	5	66
CID00096_ASC	CID00854_ASC	3-matida	Ly-456236		1	0.0947368	1	1	174	397	1	45
CID00192_HA1E	CID00926_HA1E	Dexbrompheniramine	Azacyclonol		1	0.0946372	1	1	164	209	1	30
CID00358_SKB	CID00450_SKB	Glycodeoxycholic-acid	Gw-4064		1	0.0946292	1	1	263	197	1	37
CID00125_HA1E	CID00410_HA1E	Cgp-52411	Methyl-2,5-dihydroxycinnamate		1	0.0945946	1	1	315	242	1	42
CID00467_PHH	CID01618_PHH	Cortisone-acetate	Mometasone		1	0.0945946	1	1	231	466	1	56
CID00116_HA1E	CID00935_HA1E	Ei-346-erlotinib-analog	Ag-494		1	0.0945674	1	1	420	164	1	47
CID01154_HA1E	CID57071_HA1E	Epirizole	Tolmetin; 1-methyl-5-(4-methylbenzoyl)-pyrrole-2-acetic acid; 1-methyl-5-p-toluoylpyrrole-2-acetic acid; 5-(p-toluoyl)-1-methylpyrrole-2-acetic acid; Tolmetin sodium; Tolmetina; Tolmétine; Tolmetino; Tolmetinum		1	0.0944528	2	2	576	186	2	63
CID51581_HA1E	CID51801_HA1E	Suprofen; (+-)-2-(p-(2-thenoyl)phenyl)propionic acid; 2-(4-(2-thenoyl)phenyl)propionsaeure; 2-[4-(thiophene-2-carbonyl)-phenyl]-propionic acid; 4-(2-thenoyl)hydratropsaeure; Alpha-methyl-4-(2-thienylcarbonyl)benzeneacetic acid; P-2-thenoylhydratropic acid; Suprofene; Suprofène; Suprofeno; Suprofenum; Sutoprofen	Phenazone; Antipyrine; 1,2-dihydro-1,5-dimethyl-2-phenyl-3h-pyrazol-3-one; 2,3-dimethyl-1-phenyl-5-pyrazolone; Analgesine; Fenazon; Fenazona; Phenazon		1	0.0944444	2	2	208	425	2	51
CID00531_ASC	CID00597_ASC	R-96544	Cinanserin		1	0.0944272	1	1	219	535	1	61
CID00960_NPC	CID57069_NPC	Fenoterol	Ritodrine; Du-21220; Ritodrina; Ritodrinium		1	0.0943953	4	4	290	556	4	64
CID51433_SKB	CID51565_SKB	Tenoxicam; Nu-tenoxicam; Ténoxicam; Tenoxicam tablets; Tenoxicam-20; Tenoxicamum	Carprofen; (+-)-6-chloro-alpha-methylcarbazole-2-acetic acid; (+/-)-2-(3-chloro-9h-carbazol-7-yl)propanoic acid; 2-(6-chloro-9h-carbazol-2-yl)-propionic acid; 6-chloro-alpha-methyl-9h-carbazole-2-acetic acid; Carprofène; Carprofeno; Carprofenum		1	0.0943396	2	2	186	254	2	35
CID00530_SKB	CID00954_SKB	Rg-14620	Tyrphostin-1		1	0.0942813	1	1	391	407	1	61
CID00125_ASC	CID00767_ASC	Cgp-52411	Tyrphostin-ag-99		1	0.0942335	1	1	374	560	1	67
CID51801_HA1E	CID57071_HA1E	Phenazone; Antipyrine; 1,2-dihydro-1,5-dimethyl-2-phenyl-3h-pyrazol-3-one; 2,3-dimethyl-1-phenyl-5-pyrazolone; Analgesine; Fenazon; Fenazona; Phenazon	Tolmetin; 1-methyl-5-(4-methylbenzoyl)-pyrrole-2-acetic acid; 1-methyl-5-p-toluoylpyrrole-2-acetic acid; 5-(p-toluoyl)-1-methylpyrrole-2-acetic acid; Tolmetin sodium; Tolmetina; Tolmétine; Tolmetino; Tolmetinum		1	0.0942308	2	2	425	186	2	49
CID00380_HA1E	CID00825_HA1E	Co-101244	Ro-04-5595		1	0.0942249	1	1	132	252	1	31
CID00402_HA1E	CID00936_HA1E	Ag-99	Tyrphostin-ag-494		1	0.0942029	1	1	208	294	1	39
CID01264_NPC	CID51482_NPC	Ici-162846	Nizatidine; Apo-nizatidine; Axid; Axid ar; Gen-nizatidine; Nizatidina; Nizatidine solution; Nizatidine-150; Nizatidine-300; Nizatidinum; Novo-nizatidine; Nu-nizatidine; Phl-nizatidine; Pms-nizatidine		1	0.0942029	1	1	261	415	1	52
CID00477_HA1E	CID57060_HA1E	Aminopentamide	Cyclopentolate; (+-)-cyclopentolate; (±)-cyclopentolate; 1-hydroxy-alpha-phenylcyclopentaneacetic acid 2-(dimethylamino)ethyl ester; 2-(dimethylamino)ethyl 1-hydroxy-alpha-phenylcyclopentaneacetate; 2-(dimethylamino)ethyl 2-(1-hydroxycyclopentyl)-2-phenylacetate; 2-phenyl-2-(1-hydroxycyclopentyl)ethanoic acid beta-(dimethylamino)ethyl ester; Ak-pentolate; Alpha-(1-hydroxycyclopentyl)benzeneacetic…		1	0.0942029	1	1	111	212	1	26
CID00933_HA1E	CID01201_HA1E	Tyrphostin-ag-556	Rociletinib		1	0.0941828	1	1	160	262	1	34
CID00621_SKB	CID00690_SKB	Tropanyl-3,5-dimethylbenzoate	Bemesetron		1	0.094162	2	2	302	357	2	50
CID00325_HA1E	CID00518_HA1E	Psb-1115	Sch-442416		1	0.0940919	4	4	161	385	4	43
CID00298_HA1E	CID00894_HA1E	Sq-29548	Gr-32191		1	0.094086	1	1	127	306	1	35
CID00125_ASC	CID00410_ASC	Cgp-52411	Methyl-2,5-dihydroxycinnamate		1	0.0940594	1	1	374	408	1	57
CID01718_HA1E	CID51565_HA1E	Ampiroxicam	Carprofen; (+-)-6-chloro-alpha-methylcarbazole-2-acetic acid; (+/-)-2-(3-chloro-9h-carbazol-7-yl)propanoic acid; 2-(6-chloro-9h-carbazol-2-yl)-propionic acid; 6-chloro-alpha-methyl-9h-carbazole-2-acetic acid; Carprofène; Carprofeno; Carprofenum		1	0.0940367	2	2	215	306	2	41
CID00459_ASC	CID01111_ASC	Erythromycin-estolate	Erythromycin-ethylsuccinate		1	0.0939716	7	7	279	427	7	53
CID00116_NEU	CID00125_NEU	Ei-346-erlotinib-analog	Cgp-52411		1	0.0938511	1	1	117	237	1	29
CID01250_HA1E	CID01662_HA1E	Licarbazepine	Tocainide		1	0.0938053	1	1	405	277	1	53
CID00160_NPC	CID00790_NPC	Cay-10415	Ntzdpa		1	0.09375	1	1	276	350	1	48
CID00101_ASC	CID01474_ASC	Wz-3146	Osimertinib		1	0.0936995	1	1	454	330	1	58
CID01093_HA1E	CID54366_HA1E	Tipifarnib-p2	Tipifarnib; Zarnestra		1	0.0936375	4	4	729	216	4	78
CID01273_ASC	CID56435_ASC	Racecadotril	Thiorphan		1	0.093617	1	1	284	582	1	66
CID00631_PHH	CID00814_PHH	Zm-241385	Sch-58261		1	0.093578	4	4	352	312	4	51
CID00500_ASC	CID01120_ASC	Xylazine	Guanaben-acetate		1	0.0934256	3	3	261	767	3	81
CID00471_HA1E	CID01618_HA1E	Betamethasone-acetate	Mometasone		1	0.0933333	1	1	146	622	1	63
CID00629_ASC	CID01311_ASC	Zatebradine	Zd-7288		1	0.0932945	4	4	153	253	4	32
CID51433_NPC	CID51565_NPC	Tenoxicam; Nu-tenoxicam; Ténoxicam; Tenoxicam tablets; Tenoxicam-20; Tenoxicamum	Carprofen; (+-)-6-chloro-alpha-methylcarbazole-2-acetic acid; (+/-)-2-(3-chloro-9h-carbazol-7-yl)propanoic acid; 2-(6-chloro-9h-carbazol-2-yl)-propionic acid; 6-chloro-alpha-methyl-9h-carbazole-2-acetic acid; Carprofène; Carprofeno; Carprofenum		1	0.0931818	2	2	316	224	2	41
CID51581_HA1E	CID57071_HA1E	Suprofen; (+-)-2-(p-(2-thenoyl)phenyl)propionic acid; 2-(4-(2-thenoyl)phenyl)propionsaeure; 2-[4-(thiophene-2-carbonyl)-phenyl]-propionic acid; 4-(2-thenoyl)hydratropsaeure; Alpha-methyl-4-(2-thienylcarbonyl)benzeneacetic acid; P-2-thenoylhydratropic acid; Suprofene; Suprofène; Suprofeno; Suprofenum; Sutoprofen	Tolmetin; 1-methyl-5-(4-methylbenzoyl)-pyrrole-2-acetic acid; 1-methyl-5-p-toluoylpyrrole-2-acetic acid; 5-(p-toluoyl)-1-methylpyrrole-2-acetic acid; Tolmetin sodium; Tolmetina; Tolmétine; Tolmetino; Tolmetinum		1	0.0931677	2	2	208	186	2	30
CID00170_HA1E	CID01590_HA1E	Zeranol	Estradiol-benzoate		1	0.0931034	1	1	171	171	1	27
CID01276_HA1E	CID01441_HA1E	Metatinib	Gnf-2		1	0.0929752	2	2	493	754	2	90
CID00337_HA1E	CID00955_HA1E	Mdl-11939	Rs-127445		1	0.0928882	3	3	247	559	3	64
CID00414_SKB	CID01229_SKB	Salsolinol	Trimethobenzamide		1	0.0928074	1	1	275	234	1	40
CID00300_HA1E	CID01351_HA1E	Sd-169	Losmapimod		1	0.092803	1	1	263	367	1	49
CID00927_ASC	CID00935_ASC	Angiogenesis-inhibitor	Ag-494		1	0.0927152	1	1	510	249	1	56
CID00640_NPC	CID57060_NPC	Telenzepine	Cyclopentolate; (+-)-cyclopentolate; (±)-cyclopentolate; 1-hydroxy-alpha-phenylcyclopentaneacetic acid 2-(dimethylamino)ethyl ester; 2-(dimethylamino)ethyl 1-hydroxy-alpha-phenylcyclopentaneacetate; 2-(dimethylamino)ethyl 2-(1-hydroxycyclopentyl)-2-phenylacetate; 2-phenyl-2-(1-hydroxycyclopentyl)ethanoic acid beta-(dimethylamino)ethyl ester; Ak-pentolate; Alpha-(1-hydroxycyclopentyl)benzeneacetic…		1	0.0927152	1	1	273	273	1	42
CID00312_HA1E	CID01333_HA1E	Ru-28318	Potassium-canrenoate		1	0.0926893	1	1	162	708	1	71
CID00215_HA1E	CID00271_HA1E	Endo-iwr-1	Xav-939		1	0.0926641	2	2	128	176	2	24
CID01302_HA1E	CID56836_HA1E	Metixene	Aclidinium; Tudorza genuair; Tudorza pressair		1	0.0926641	5	5	645	281	5	72
CID00125_ASC	CID00762_ASC	Cgp-52411	Tyrphostin-ag-18		1	0.0926518	1	1	374	418	1	58
CID00125_HA1E	CID00402_HA1E	Cgp-52411	Ag-99		1	0.0925926	1	1	315	208	1	40
CID00868_HA1E	CID56635_HA1E	L-733060	Netupitant; 2-[3,5-bis(trifluoromethyl)phenyl]-n,2-dimethyl-n-[4-(2-methylphenyl)-6-(4-methyl-1-piperazinyl)-3-pyridinyl]propanamide		1	0.0925727	1	1	279	792	1	86
CID01154_PHH	CID57304_PHH	Epirizole	Ketorolac; (+-)-5-benzoyl-2,3-dihydro-1h-pyrrolizine-1-carboxylic acid; (+-)-ketorolac; Acular; Acular ls; Acuvail; Apo-ketorolac injectable; Kétorolac; Ketorolac tromethamine; Ketorolac tromethamine injection usp; Ketorolac tromethamine injection, usp; Ketorolaco; Ketorolacum; Ketotolac tromethamine; Mar-ketorolac; Mint-ketorolac; Nu-ketorolac; Nu-ketorolac ophthalmic solution; Rac-ketorolac; Ra…		1	0.0925508	2	2	261	262	2	41
CID00767_PHH	CID00954_PHH	Tyrphostin-ag-99	Tyrphostin-1		1	0.0925373	1	1	309	545	1	62
CID00866_HA1E	CID01201_HA1E	Lfm-a12	Rociletinib		1	0.0923483	1	1	185	262	1	35
CID00224_HA1E	CID00422_HA1E	Rs-23597-190	Rs-39604		1	0.092219	1	1	162	249	1	32
CID00324_HA1E	CID00325_HA1E	Psb-36	Psb-1115		1	0.0921986	4	4	176	161	4	26
CID00570_HA1E	CID54634_HA1E	Harpagoside	Huperzine-a		1	0.0921986	1	1	153	338	1	39
CID00021_NPC	CID00616_NPC	Way-100635	Alverine		1	0.0921569	1	1	377	243	1	47
CID01250_HA1E	CID51580_HA1E	Licarbazepine	Benzonatate; 2-[2-[2-[2-[2-[2-[2-[2-(2-methoxyethoxy)ethoxy]ethoxy]ethoxy]ethoxy]ethoxy]ethoxy]ethoxy]ethyl 4-butylaminobenzoate; 2,5,8,11,14,17,20,23,26-nonaoxaoctacosan-28-yl p-(butylamino)benzoate; 3,6,9,12,15,18,21,24,27-nonaoxaoctacosyl 4-butylaminobenzoate; 4-(butylamino)benzoic acid 3,6,9,12,15,18,21,24,27-nonaoxaoctacos-1-yl ester; Benzonatat; Benzonatato; Benzonatatum; Benzononatine; Non…		1	0.0921305	1	1	405	222	1	48
CID00835_ASC	CID01469_ASC	Pd-407824	Mk-1775		1	0.0921053	1	1	436	764	1	91
CID00247_HA1E	CID01242_HA1E	Dalcetrapib	Anacetrapib		1	0.0920716	1	1	173	293	1	36
CID00189_HA1E	CID51581_HA1E	Flurbiprofen-(+/-)	Suprofen; (+-)-2-(p-(2-thenoyl)phenyl)propionic acid; 2-(4-(2-thenoyl)phenyl)propionsaeure; 2-[4-(thiophene-2-carbonyl)-phenyl]-propionic acid; 4-(2-thenoyl)hydratropsaeure; Alpha-methyl-4-(2-thienylcarbonyl)benzeneacetic acid; P-2-thenoylhydratropic acid; Suprofene; Suprofène; Suprofeno; Suprofenum; Sutoprofen		1	0.0920139	2	2	485	208	2	53
CID51559_HA1E	CID57280_HA1E	Tropicamide; Mydriacyl; Odan-tropicamide; Paremyd; R.o.-tropamide; Tropicamid; Tropicamida; Tropicamidum	Procyclidine; 1-cyclohexyl-1-phenyl-3-pyrrolidin-1-yl-propan-1-ol hydrochloride; 1-cyclohexyl-1-phenyl-3-pyrrolidino-1-propanol; Kemadrin elx; Pdp-procyclidine; Pendo-procyclidine; Phl-procyclidine tablets; Prociclidina; Procyclid elx; Procyclidin; Procyclidinum; Tricyclamol		1	0.092006	5	5	533	262	5	61
CID00096_NPC	CID00796_NPC	3-matida	Ym-298198		1	0.0918919	1	1	252	419	1	51
CID00125_PHH	CID00762_PHH	Cgp-52411	Tyrphostin-ag-18		1	0.0917293	1	1	314	525	1	61
CID00847_SKB	CID00871_SKB	Ntncb	L-152804		1	0.091716	1	1	194	206	1	31
CID00315_HA1E	CID00486_HA1E	Benzyl-quinazolin-4-yl-amine	Tyrphostin-ag-835		1	0.0916905	1	1	133	270	1	32
CID01273_NPC	CID56435_NPC	Racecadotril	Thiorphan		1	0.0916784	1	1	638	203	1	65
CID00856_HA1E	CID01053_HA1E	Mek1-2-inhibitor	Refametinib		1	0.0915888	2	2	174	444	2	49
CID00656_NPC	CID00874_NPC	Sc-68376	Jx-401		1	0.0915751	1	1	306	401	1	50
CID00134_SKB	CID01398_SKB	Bi-78d3	Jnk-9l		1	0.0915411	1	1	444	728	1	79
CID00410_HA1E	CID00530_HA1E	Methyl-2,5-dihydroxycinnamate	Rg-14620		1	0.0915254	1	1	242	508	1	54
CID00395_HA1E	CID00767_HA1E	Bibu-1361	Tyrphostin-ag-99		1	0.0915033	1	1	209	148	1	28
CID00114_SKB	CID00645_SKB	Acetyl-farnesyl-cysteine	T-0070907		1	0.0914928	1	1	336	430	1	57
CID00486_NPC	CID00549_NPC	Tyrphostin-ag-835	Malonoben		1	0.0914634	1	1	331	710	1	75
CID00869_SKB	CID01057_SKB	L-732138	Fk-888		1	0.0914286	2	2	164	270	2	32
CID00762_PHH	CID00936_PHH	Tyrphostin-ag-18	Tyrphostin-ag-494		1	0.0914205	1	1	525	394	1	65
CID00160_HA1E	CID01169_HA1E	Cay-10415	Balaglitazone		1	0.0913242	1	1	226	299	1	40
CID00767_SKB	CID00936_SKB	Tyrphostin-ag-99	Tyrphostin-ag-494		1	0.0913043	1	1	121	405	1	42
CID01548_PHH	CID51462_PHH	Diflorasone	Desoximetasone; (11beta,16alpha)-9-fluoro-11,21-dihydroxy-16-methylpregna-1,4-diene-3,20-dione; 9alpha-fluoro-16alpha-methyl-delta(1)-corticosterone; Desoximetason; Desoximetasona; Désoximétasone; Desoximetasonum; Desoxymethasone; Topicort; Topicort gel; Topicort mild; Topicort ointment		1	0.0912162	2	2	383	356	2	54
CID00329_HA1E	CID00936_HA1E	Pd-158780	Tyrphostin-ag-494		1	0.0911602	1	1	138	294	1	33
CID00471_ASC	CID01618_ASC	Betamethasone-acetate	Mometasone		1	0.0911215	1	1	266	257	1	39
CID01217_HA1E	CID01689_HA1E	Ampalex	Piracetam		1	0.0910931	4	4	206	393	4	45
CID00935_ASC	CID00936_ASC	Ag-494	Tyrphostin-ag-494		1	0.0910683	1	1	249	478	1	52
CID00116_NPC	CID00486_NPC	Ei-346-erlotinib-analog	Tyrphostin-ag-835		1	0.0909091	1	1	379	331	1	51
CID00482_HA1E	CID00694_HA1E	Tyrphostin-ag-82	Lavendustin-a		1	0.0909091	2	2	122	255	2	29
CID00922_SKB	CID00961_SKB	Bw-b70c	Fpl-55712		1	0.0909091	1	1	217	144	1	28
CID00134_PHH	CID01398_PHH	Bi-78d3	Jnk-9l		1	0.0909091	1	1	426	239	1	51
CID00188_HA1E	CID01618_HA1E	Halometasone	Mometasone		1	0.0909091	1	1	276	622	1	67
CID00530_ASC	CID00935_ASC	Rg-14620	Ag-494		1	0.090708	1	1	303	249	1	41
CID00348_HA1E	CID00499_HA1E	Ki-8751	Zm-323881		1	0.0907029	1	1	399	115	1	40
CID00402_HA1E	CID00933_HA1E	Ag-99	Tyrphostin-ag-556		1	0.0906149	1	1	208	160	1	28
CID00583_SKB	CID00735_SKB	Ergocornine	Carmoxirole		1	0.0904977	1	1	135	118	1	20
CID00431_SKB	CID00471_SKB	Prednisolone-acetate	Betamethasone-acetate		1	0.0904393	1	1	296	157	1	35
CID51349_NPC	CID57471_NPC	Terconazole; Taro-terconazole cream; Terazol 3; Terazol 3 dual pak; Terazol 7; Zazole	Sertaconazole; Demofix; Ertaczo; Sertaconazol; Sertaconazolum		1	0.090411	2	2	318	614	2	66
CID00410_ASC	CID00935_ASC	Methyl-2,5-dihydroxycinnamate	Ag-494		1	0.0903846	1	1	408	249	1	47
CID00391_HA1E	CID00893_HA1E	Brl-52537	Gr-89696		1	0.0903614	1	1	128	255	1	30
CID00704_SKB	CID00876_SKB	Jak3-inhibitor-v	Jak3-inhibitor-i		1	0.0902439	1	1	208	296	1	37
CID00324_HA1E	CID00853_HA1E	Psb-36	Mrs-1754		1	0.0902256	4	4	176	131	4	24
CID00402_HA1E	CID00530_HA1E	Ag-99	Rg-14620		1	0.0898502	1	1	208	508	1	54
CID00489_NEU	CID00938_NEU	Nitrocaramiphen	Piperidolate		1	0.0898502	1	1	401	349	1	54
CID51580_HA1E	CID57270_HA1E	Benzonatate; 2-[2-[2-[2-[2-[2-[2-[2-(2-methoxyethoxy)ethoxy]ethoxy]ethoxy]ethoxy]ethoxy]ethoxy]ethoxy]ethyl 4-butylaminobenzoate; 2,5,8,11,14,17,20,23,26-nonaoxaoctacosan-28-yl p-(butylamino)benzoate; 3,6,9,12,15,18,21,24,27-nonaoxaoctacosyl 4-butylaminobenzoate; 4-(butylamino)benzoic acid 3,6,9,12,15,18,21,24,27-nonaoxaoctacos-1-yl ester; Benzonatat; Benzonatato; Benzonatatum; Benzononatine; Non…	Moracizine; [10-(3-morpholin-4-yl-propionyl)-10h-phenothiazin-2-yl]-carbamic acid ethyl ester; En-313; Ethmozin; Ethyl 10-(3-morpholinopropionyl)phenothiazine-2-carbamate; Ethyl 10-(beta-n-morpholinylpropionyl)phenothiazine-2-carbamate; Etmozin; Moracizin; Moracizina; Moracizinum; Moricizine		1	0.0898204	1	1	222	362	1	45
CID00690_ASC	CID01675_ASC	Bemesetron	Azasetron		1	0.0897756	2	2	241	249	2	36
CID00166_NPC	CID00900_NPC	Propylpyrazole	Estradiol-valerate		1	0.0897436	1	1	204	266	1	35
CID00467_HA1E	CID51350_HA1E	Cortisone-acetate	Medrysone; 11beta-hydroxy-6alpha-methylpregn-4-ene-3,20-dione; Hms		1	0.0896057	1	1	115	511	1	50
CID00116_HA1E	CID00315_HA1E	Ei-346-erlotinib-analog	Benzyl-quinazolin-4-yl-amine		1	0.0895833	1	1	420	133	1	43
CID00489_NPC	CID00938_NPC	Nitrocaramiphen	Piperidolate		1	0.0895197	1	1	246	315	1	41
CID00486_PHH	CID00936_PHH	Tyrphostin-ag-835	Tyrphostin-ag-494		1	0.0894737	1	1	581	394	1	68
CID00431_PHH	CID00467_PHH	Prednisolone-acetate	Cortisone-acetate		1	0.0893939	1	1	559	231	1	59
[truncated: 435 more rows]

## Sheet: transcriptomic_high_correlation
drug_1	drug_2	drug_name_1	drug_name_2	transcriptomic_similarity	target_similarity	num_nonzero_targets_1	num_nonzero_targets_2	num_nonzero_transcript_1	num_nonzero_transcript_2	num_shared_targets	num_shared_DEGs
CID01416_MCF10A	CID01488_MCF10A	Alvocidib	Cgp-60474	0.874814	0.133333	15	2	1250	1273	2	1174
CID01416_HME1	CID01488_HME1	Alvocidib	Cgp-60474	0.818503	0.133333	15	2	1276	1348	2	1159
CID01416_HA1E	CID01488_HA1E	Alvocidib	Cgp-60474	0.816832	0.133333	15	2	1288	1329	2	1155
CID01403_HME1	CID01416_HME1	Bms-387032	Alvocidib	0.81457	0.2	3	15	1217	1276	3	1107
CID01403_MCF10A	CID01488_MCF10A	Bms-387032	Cgp-60474	0.812779	0.25	3	2	1191	1273	1	1094
CID01403_HME1	CID01488_HME1	Bms-387032	Cgp-60474	0.801282	0.25	3	2	1217	1348	1	1125
CID01403_MCF10A	CID01416_MCF10A	Bms-387032	Alvocidib	0.786243	0.2	3	15	1191	1250	3	1063
CID01488_HA1E	CID56899_HA1E	Cgp-60474	Mitoxantrone; 1,4-dihydroxy-5,8-bis({2-[(2-hydroxyethyl)amino]ethyl}amino)-9,10-anthracenedione; Mitoxantrona; Mitoxantrone hydrochloride; Mitoxantrone injection; Mitoxantrone injection usp; Mitoxantronum; Novantrone	0.782328	0	2	10	1329	1201	0	1089
CID01416_HA1E	CID01503_HA1E	Alvocidib	Triptolide	0.780347	0	15	5	1288	1226	0	1080
CID01398_HA1E	CID01416_HA1E	Jnk-9l	Alvocidib	0.770349	0	1	15	1193	1288	0	1060
CID01416_HA1E	CID56899_HA1E	Alvocidib	Mitoxantrone; 1,4-dihydroxy-5,8-bis({2-[(2-hydroxyethyl)amino]ethyl}amino)-9,10-anthracenedione; Mitoxantrona; Mitoxantrone hydrochloride; Mitoxantrone injection; Mitoxantrone injection usp; Mitoxantronum; Novantrone	0.761388	0	15	10	1288	1201	0	1053
CID01398_HA1E	CID01488_HA1E	Jnk-9l	Cgp-60474	0.758596	0	1	2	1193	1329	0	1059
CID01398_HME1	CID01416_HME1	Jnk-9l	Alvocidib	0.756026	0	1	15	1177	1276	0	1035
CID01398_HME1	CID01488_HME1	Jnk-9l	Cgp-60474	0.75196	0	1	2	1177	1348	0	1055
CID01388_HME1	CID01549_HME1	Withaferin-a	Celastrol	0.750377	0	3	1	1131	1215	0	995
CID01388_HA1E	CID01488_HA1E	Withaferin-a	Cgp-60474	0.745739	0	3	2	1225	1329	0	1050
CID01488_HUVEC	CID56899_HUVEC	Cgp-60474	Mitoxantrone; 1,4-dihydroxy-5,8-bis({2-[(2-hydroxyethyl)amino]ethyl}amino)-9,10-anthracenedione; Mitoxantrona; Mitoxantrone hydrochloride; Mitoxantrone injection; Mitoxantrone injection usp; Mitoxantronum; Novantrone	0.739001	0	2	10	1274	1086	0	991
CID01416_HME1	CID56899_HME1	Alvocidib	Mitoxantrone; 1,4-dihydroxy-5,8-bis({2-[(2-hydroxyethyl)amino]ethyl}amino)-9,10-anthracenedione; Mitoxantrona; Mitoxantrone hydrochloride; Mitoxantrone injection; Mitoxantrone injection usp; Mitoxantronum; Novantrone	0.738973	0	15	10	1276	1193	0	1022
CID01398_HME1	CID01403_HME1	Jnk-9l	Bms-387032	0.737075	0	1	3	1177	1217	0	998
CID01488_HA1E	CID01503_HA1E	Cgp-60474	Triptolide	0.734276	0	2	5	1329	1226	0	1039
CID01488_HME1	CID56899_HME1	Cgp-60474	Mitoxantrone; 1,4-dihydroxy-5,8-bis({2-[(2-hydroxyethyl)amino]ethyl}amino)-9,10-anthracenedione; Mitoxantrona; Mitoxantrone hydrochloride; Mitoxantrone injection; Mitoxantrone injection usp; Mitoxantronum; Novantrone	0.729255	0	2	10	1348	1193	0	1037
CID01398_HA1E	CID56899_HA1E	Jnk-9l	Mitoxantrone; 1,4-dihydroxy-5,8-bis({2-[(2-hydroxyethyl)amino]ethyl}amino)-9,10-anthracenedione; Mitoxantrona; Mitoxantrone hydrochloride; Mitoxantrone injection; Mitoxantrone injection usp; Mitoxantronum; Novantrone	0.728951	0	1	10	1193	1201	0	987
CID01398_HA1E	CID01403_HA1E	Jnk-9l	Bms-387032	0.72608	0	1	3	1193	1082	0	941
CID01403_HME1	CID56899_HME1	Bms-387032	Mitoxantrone; 1,4-dihydroxy-5,8-bis({2-[(2-hydroxyethyl)amino]ethyl}amino)-9,10-anthracenedione; Mitoxantrona; Mitoxantrone hydrochloride; Mitoxantrone injection; Mitoxantrone injection usp; Mitoxantronum; Novantrone	0.724744	0	3	10	1217	1193	0	990
CID01403_HA1E	CID01416_HA1E	Bms-387032	Alvocidib	0.713127	0.2	3	15	1082	1288	3	967
CID01503_HA1E	CID56899_HA1E	Triptolide	Mitoxantrone; 1,4-dihydroxy-5,8-bis({2-[(2-hydroxyethyl)amino]ethyl}amino)-9,10-anthracenedione; Mitoxantrona; Mitoxantrone hydrochloride; Mitoxantrone injection; Mitoxantrone injection usp; Mitoxantronum; Novantrone	0.709513	0.153846	5	10	1226	1201	2	977
CID01398_HA1E	CID01503_HA1E	Jnk-9l	Triptolide	0.709395	0	1	5	1193	1226	0	974
CID01388_HA1E	CID01416_HA1E	Withaferin-a	Alvocidib	0.704626	0	3	15	1225	1288	0	990
CID01403_HA1E	CID01488_HA1E	Bms-387032	Cgp-60474	0.704052	0.25	3	2	1082	1329	1	973
CID01388_HA1E	CID56899_HA1E	Withaferin-a	Mitoxantrone; 1,4-dihydroxy-5,8-bis({2-[(2-hydroxyethyl)amino]ethyl}amino)-9,10-anthracenedione; Mitoxantrona; Mitoxantrone hydrochloride; Mitoxantrone injection; Mitoxantrone injection usp; Mitoxantronum; Novantrone	0.702683	0	3	10	1225	1201	0	969
CID01404_HME1	CID01549_HME1	Canertinib	Celastrol	0.700148	0	4	1	1150	1215	0	948
CID01404_MCF10A	CID01405_MCF10A	Canertinib	Afatinib	0.700078	0.75	4	3	1123	1101	3	901
CID01398_HME1	CID56899_HME1	Jnk-9l	Mitoxantrone; 1,4-dihydroxy-5,8-bis({2-[(2-hydroxyethyl)amino]ethyl}amino)-9,10-anthracenedione; Mitoxantrona; Mitoxantrone hydrochloride; Mitoxantrone injection; Mitoxantrone injection usp; Mitoxantronum; Novantrone	0.699926	0	1	10	1177	1193	0	947
CID01411_HME1	CID01549_HME1	Bms-345541	Celastrol	0.699193	0	2	1	1170	1215	0	953
CID01488_HME1	CID01549_HME1	Cgp-60474	Celastrol	0.698166	0	2	1	1348	1215	0	990
CID01411_HME1	CID56899_HME1	Bms-345541	Mitoxantrone; 1,4-dihydroxy-5,8-bis({2-[(2-hydroxyethyl)amino]ethyl}amino)-9,10-anthracenedione; Mitoxantrona; Mitoxantrone hydrochloride; Mitoxantrone injection; Mitoxantrone injection usp; Mitoxantronum; Novantrone	0.688006	0	2	10	1170	1193	0	935
CID01336_HA1E	CID01488_HA1E	Mg-132	Cgp-60474	0.685754	0	1	2	1345	1329	0	982
CID51310_Heart	CID51802_Heart	Ergocalciferol; (3β,5z,7e,22e)-9,10-secoergosta-5,7,10(19),22-tetraen-3-ol; (5z,7e,22e)-(3s)-9,10-seco-5,7,10(19),22-ergostatetraen-3-ol; (5z,7e,22e)-(3s)-9,10-secoergosta-5,7,10(19),22-tetraen-3-ol; Activated ergosterol; Cal/mag 2:1 with d; Calcium chelate plus vit d; Calcium citrate w vitamin d tab; Calcium magnesium 2:1 tablets with vitamin d; Calcium magnesium avec vitamine d et zinc; Calcium…	Alfacalcidol; (5z,7e)-9,10-seco-5,7,10(19)-cholestatrien-1alpha,3beta-diol; 1-hydroxycholecalciferol; 1alpha-hydroxy-vitamin d3; 1alpha-hydroxycholecalciferol; 1alpha-hydroxyvitamin d3; 9,10-secocholesta-5,7,10(19)-triene-1alpha,3beta-diol; Alfacalcidolum; Alsiodol; One alpha caps 0.25mcg; One alpha caps 1mcg; One-alpha	0.685185	0.0769231	25	3	136	141	2	111
CID01479_HME1	CID01549_HME1	Gsk-1059615	Celastrol	0.685051	0	2	1	1218	1215	0	944
CID01404_MCF10A	CID55063_MCF10A	Canertinib	Pd-0325901	0.682515	0	4	2	1123	1121	0	890
CID56993_Heart	CID57049_Heart	Buspirone; 8-(4-(4-(2-pyrimidinyl)-1-piperizinyl)butyl)-8-azaspiro(4,5)decane-7,9-dione; Buspar; Buspiron; Buspirona; Buspirone hcl; Buspirone hydrochloride; Buspironum; Bustab; Co buspirone; Dom-buspirone; Ftp-buspirone; Linbuspirone; Mylan-buspirone; Penta-buspirone; Pms-buspirone; Ratio-buspirone; Teva-buspirone	Trihexyphenidyl; (rs)-1-cyclohexyl-1-phenyl-3-(1-piperidyl)propan-1-ol; Apo-trihex; Benzhexol hydrochloride; Nu-trihexyphenidyl; Pms trihexyphenidyl; Pms-trihexyphenidyl; Trihexifenidilo; Trihexyphenidyl hydrochloride; Trihexyphénidyle; Trihexyphenidylum	0.681818	0	6	6	125	134	0	105
CID01336_HA1E	CID01388_HA1E	Mg-132	Withaferin-a	0.680448	0	1	3	1345	1225	0	971
CID01388_HA1E	CID01398_HA1E	Withaferin-a	Jnk-9l	0.67777	0	3	1	1225	1193	0	936
CID01403_HME1	CID01549_HME1	Bms-387032	Celastrol	0.677302	0	3	1	1217	1215	0	934
CID01399_HME1	CID01404_HME1	Wz-4-145	Canertinib	0.676628	0.125	5	4	1099	1150	1	883
CID01416_HME1	CID01549_HME1	Alvocidib	Celastrol	0.676218	0	15	1	1276	1215	0	944
CID01488_ASC.C	CID56899_ASC.C	Cgp-60474	Mitoxantrone; 1,4-dihydroxy-5,8-bis({2-[(2-hydroxyethyl)amino]ethyl}amino)-9,10-anthracenedione; Mitoxantrona; Mitoxantrone hydrochloride; Mitoxantrone injection; Mitoxantrone injection usp; Mitoxantronum; Novantrone	0.675246	0	2	10	1225	1027	0	892
CID01398_MCF10A	CID01403_MCF10A	Jnk-9l	Bms-387032	0.674847	0	1	3	1040	1191	0	880
CID01402_HME1	CID01479_HME1	Gsk-1904529a	Gsk-1059615	0.674282	0	2	2	1142	1218	0	915
CID01549_HME1	CID56899_HME1	Celastrol	Mitoxantrone; 1,4-dihydroxy-5,8-bis({2-[(2-hydroxyethyl)amino]ethyl}amino)-9,10-anthracenedione; Mitoxantrona; Mitoxantrone hydrochloride; Mitoxantrone injection; Mitoxantrone injection usp; Mitoxantronum; Novantrone	0.673913	0	1	10	1215	1193	0	930
CID52467_MCF10A	CID55063_MCF10A	Geldanamycin	Pd-0325901	0.673545	0	11	2	1233	1121	0	914
CID01404_MCF10A	CID52467_MCF10A	Canertinib	Geldanamycin	0.673049	0.0769231	4	11	1123	1233	1	914
CID01403_HA1E	CID56899_HA1E	Bms-387032	Mitoxantrone; 1,4-dihydroxy-5,8-bis({2-[(2-hydroxyethyl)amino]ethyl}amino)-9,10-anthracenedione; Mitoxantrona; Mitoxantrone hydrochloride; Mitoxantrone injection; Mitoxantrone injection usp; Mitoxantronum; Novantrone	0.671664	0	3	10	1082	1201	0	896
CID01388_HME1	CID01488_HME1	Withaferin-a	Cgp-60474	0.670688	0	3	2	1131	1348	0	945
CID01625_NPC	CID52564_NPC	Trichostatin-a	Vorinostat; Octanedioic acid hydroxyamide phenylamide; Saha; Shh; Suberanilohydroxamic acid; Suberoylanilide hydroxamic acid; Vorinostatum; Zolinza	0.670173	0.4	10	18	1106	1160	8	892
CID01685_Heart	CID57049_Heart	Buflomedil	Trihexyphenidyl; (rs)-1-cyclohexyl-1-phenyl-3-(1-piperidyl)propan-1-ol; Apo-trihex; Benzhexol hydrochloride; Nu-trihexyphenidyl; Pms trihexyphenidyl; Pms-trihexyphenidyl; Trihexifenidilo; Trihexyphenidyl hydrochloride; Trihexyphénidyle; Trihexyphenidylum	0.668831	0	2	6	123	134	0	103
CID01411_HME1	CID01416_HME1	Bms-345541	Alvocidib	0.66786	0	2	15	1170	1276	0	933
CID01404_HME1	CID01479_HME1	Canertinib	Gsk-1059615	0.667152	0	4	2	1150	1218	0	916
CID01411_HA1E	CID01416_HA1E	Bms-345541	Alvocidib	0.666667	0	2	15	1055	1288	0	914
CID01488_SKL	CID56899_SKL	Cgp-60474	Mitoxantrone; 1,4-dihydroxy-5,8-bis({2-[(2-hydroxyethyl)amino]ethyl}amino)-9,10-anthracenedione; Mitoxantrona; Mitoxantrone hydrochloride; Mitoxantrone injection; Mitoxantrone injection usp; Mitoxantronum; Novantrone	0.666667	0	2	10	1261	1080	0	900
CID01402_HME1	CID01549_HME1	Gsk-1904529a	Celastrol	0.665685	0	2	1	1142	1215	0	904
CID01388_HME1	CID01404_HME1	Withaferin-a	Canertinib	0.665665	0	3	4	1131	1150	0	886
CID01470_CD34	CID01490_CD34	Nvp-bgj398	Tivozanib	0.665555	0.1	5	6	1011	1025	1	798
CID01402_HME1	CID01411_HME1	Gsk-1904529a	Bms-345541	0.664693	0	2	2	1142	1170	0	898
CID01407_HA1E	CID01416_HA1E	Pf-562271	Alvocidib	0.663982	0	2	15	1043	1288	0	907
CID01398_HA1E	CID01411_HA1E	Jnk-9l	Bms-345541	0.662357	0	1	2	1193	1055	0	871
CID51470_Heart	CID57049_Heart	Lamotrigine; 3,5-diamino-6-(2,3-dichlorophenyl)-1,2,4-triazine; Apo-lamotrigine; Auro-lamotrigine; Dom-lamotrigine; Lamictal; Lamictal odt; Lamictal xr; Lamotrigina; Lamotrigine extended release; Lamotrigine kit; Lamotrigine-100; Lamotrigine-150; Lamotrigine-25; Lamotriginum; Mylan-lamotrigine; Nu-lamotrigine; Phl-lamotrigine; Pms-lamotrigine; Ratio-lamotrigine; Teva-lamotrigine	Trihexyphenidyl; (rs)-1-cyclohexyl-1-phenyl-3-(1-piperidyl)propan-1-ol; Apo-trihex; Benzhexol hydrochloride; Nu-trihexyphenidyl; Pms trihexyphenidyl; Pms-trihexyphenidyl; Trihexifenidilo; Trihexyphenidyl hydrochloride; Trihexyphénidyle; Trihexyphenidylum	0.662338	0	15	6	123	134	0	102
CID01405_MCF10A	CID52467_MCF10A	Afatinib	Geldanamycin	0.661231	0	3	11	1101	1233	0	892
CID01411_HME1	CID01488_HME1	Bms-345541	Cgp-60474	0.661041	0	2	2	1170	1348	0	940
CID01388_HME1	CID01403_HME1	Withaferin-a	Bms-387032	0.661017	0	3	3	1131	1217	0	897
CID01388_HME1	CID01411_HME1	Withaferin-a	Bms-345541	0.660448	0.25	3	2	1131	1170	1	885
CID01398_MCF10A	CID01488_MCF10A	Jnk-9l	Cgp-60474	0.660266	0	1	2	1040	1273	0	894
CID00496_HA1E	CID51668_HA1E	Bufalin	Ouabain; 3-(α-l-rhamnopyranosyloxy)-1β,5β,11α,14,19-pentahydroxy-5β-card-20(22)-enolide; G-strophanthin; Ouabagenin l-rhamnoside; Ouabagenin-l-rhamnosid; Ouabain anhydrous; Ouabaine; Oubain	0.660194	0.0416667	9	16	706	844	1	612
CID01488_NPC.CAS9	CID56899_NPC.CAS9	Cgp-60474	Mitoxantrone; 1,4-dihydroxy-5,8-bis({2-[(2-hydroxyethyl)amino]ethyl}amino)-9,10-anthracenedione; Mitoxantrona; Mitoxantrone hydrochloride; Mitoxantrone injection; Mitoxantrone injection usp; Mitoxantronum; Novantrone	0.659699	0	2	10	1098	916	0	789
CID01402_HME1	CID56899_HME1	Gsk-1904529a	Mitoxantrone; 1,4-dihydroxy-5,8-bis({2-[(2-hydroxyethyl)amino]ethyl}amino)-9,10-anthracenedione; Mitoxantrona; Mitoxantrone hydrochloride; Mitoxantrone injection; Mitoxantrone injection usp; Mitoxantronum; Novantrone	0.659259	0	2	10	1142	1193	0	890
CID01407_HME1	CID01416_HME1	Pf-562271	Alvocidib	0.659226	0	2	15	1023	1276	0	886
CID01398_MCF10A	CID01416_MCF10A	Jnk-9l	Alvocidib	0.658464	0	1	15	1040	1250	0	883
CID01403_HME1	CID01407_HME1	Bms-387032	Pf-562271	0.658074	0	3	2	1217	1023	0	868
CID01388_HME1	CID01398_HME1	Withaferin-a	Jnk-9l	0.657718	0	3	1	1131	1177	0	882
CID01405_MCF10A	CID55063_MCF10A	Afatinib	Pd-0325901	0.657471	0	3	2	1101	1121	0	858
CID01488_MCF10A	CID52467_MCF10A	Cgp-60474	Geldanamycin	0.656073	0	2	11	1273	1233	0	929
CID01388_HME1	CID01416_HME1	Withaferin-a	Alvocidib	0.655821	0	3	15	1131	1276	0	907
CID01416_MCF10A	CID52467_MCF10A	Alvocidib	Geldanamycin	0.655761	0	15	11	1250	1233	0	922
CID01685_Heart	CID51470_Heart	Buflomedil	Lamotrigine; 3,5-diamino-6-(2,3-dichlorophenyl)-1,2,4-triazine; Apo-lamotrigine; Auro-lamotrigine; Dom-lamotrigine; Lamictal; Lamictal odt; Lamictal xr; Lamotrigina; Lamotrigine extended release; Lamotrigine kit; Lamotrigine-100; Lamotrigine-150; Lamotrigine-25; Lamotriginum; Mylan-lamotrigine; Nu-lamotrigine; Phl-lamotrigine; Pms-lamotrigine; Ratio-lamotrigine; Teva-lamotrigine	0.655405	0	2	15	123	123	0	97
CID01403_HA1E	CID01503_HA1E	Bms-387032	Triptolide	0.65376	0	3	5	1082	1226	0	878
CID01404_HME1	CID01411_HME1	Canertinib	Bms-345541	0.653107	0	4	2	1150	1170	0	883
CID01479_HME1	CID55063_HME1	Gsk-1059615	Pd-0325901	0.652768	0	2	2	1218	1188	0	908
CID53509_Kidney	CID57293_Kidney	Phenacetin; Acetophenetidin; Acetophenetidine; Acetophenetin; Acetphenetidin	Mercaptopurine; 6-mercaptopurine; 6 mp; 6-mp; 6-thiohypoxanthine; 6-thioxopurine; Mercaptopurina; Mercaptopurine anhydrous; Mercaptopurine tablets usp; Mercaptopurinum; Mercapurin; Purinethol; Purixan	0.652439	0	7	4	137	134	0	107
CID01479_MCF10A	CID52467_MCF10A	Gsk-1059615	Geldanamycin	0.651825	0	2	11	1098	1233	0	893
CID01388_HME1	CID56899_HME1	Withaferin-a	Mitoxantrone; 1,4-dihydroxy-5,8-bis({2-[(2-hydroxyethyl)amino]ethyl}amino)-9,10-anthracenedione; Mitoxantrona; Mitoxantrone hydrochloride; Mitoxantrone injection; Mitoxantrone injection usp; Mitoxantronum; Novantrone	0.651403	0	3	10	1131	1193	0	882
CID01404_MCF10A	CID01488_MCF10A	Canertinib	Cgp-60474	0.65036	0	4	2	1123	1273	0	904
CID01398_HME1	CID01549_HME1	Jnk-9l	Celastrol	0.65	0	1	1	1177	1215	0	897
CID01404_HME1	CID56899_HME1	Canertinib	Mitoxantrone; 1,4-dihydroxy-5,8-bis({2-[(2-hydroxyethyl)amino]ethyl}amino)-9,10-anthracenedione; Mitoxantrona; Mitoxantrone hydrochloride; Mitoxantrone injection; Mitoxantrone injection usp; Mitoxantronum; Novantrone	0.64978	0	4	10	1150	1193	0	885
CID01403_HA1E	CID01411_HA1E	Bms-387032	Bms-345541	0.64897	0	3	2	1082	1055	0	819
CID01411_HA1E	CID01503_HA1E	Bms-345541	Triptolide	0.64881	0	2	5	1055	1226	0	872
CID01479_HUVEC	CID01488_HUVEC	Gsk-1059615	Cgp-60474	0.648494	0	2	2	1179	1274	0	904
CID01388_HA1E	CID01404_HA1E	Withaferin-a	Canertinib	0.64812	0	3	4	1225	1015	0	862
CID01625_HEK293T	CID52564_HEK293T	Trichostatin-a	Vorinostat; Octanedioic acid hydroxyamide phenylamide; Saha; Shh; Suberanilohydroxamic acid; Suberoylanilide hydroxamic acid; Vorinostatum; Zolinza	0.647993	0.4	10	18	999	790	8	694
CID01403_HME1	CID01411_HME1	Bms-387032	Bms-345541	0.647908	0	3	2	1217	1170	0	898
CID00155_NPC	CID01625_NPC	Apicidin	Trichostatin-a	0.647852	0.666667	15	10	871	1106	10	769
CID01402_HME1	CID01404_HME1	Gsk-1904529a	Canertinib	0.647845	0	2	4	1142	1150	0	872
CID01411_HME1	CID01479_HME1	Bms-345541	Gsk-1059615	0.647059	0	2	2	1170	1218	0	891
CID01687_Heart	CID56995_Heart	Amitraz	Galantamine; (-)-galanthamine; Apo-galantamine; Auro-galantamine er; Galantamine er; Galantamine hydrobromide; Galanthamine; Ipg-galantamine er; Mar-galantamine er; Mylan-galantamine er; Pat-galantamine er; Pendo-galantamine er; Pms-galantamine; Pms-galantamine er; Ratio-galantamine; Razadyne; Reminyl er; Sandoz galantamine er; Teva-galantamine er	0.647059	0	2	19	138	144	0	110
CID01625_NEU	CID52564_NEU	Trichostatin-a	Vorinostat; Octanedioic acid hydroxyamide phenylamide; Saha; Shh; Suberanilohydroxamic acid; Suberoylanilide hydroxamic acid; Vorinostatum; Zolinza	0.646758	0.4	10	18	1044	920	8	758
CID01479_HME1	CID01488_HME1	Gsk-1059615	Cgp-60474	0.646728	0	2	2	1218	1348	0	919
CID01407_HME1	CID01488_HME1	Pf-562271	Cgp-60474	0.645461	0	2	2	1023	1348	0	903
CID01398_HME1	CID01411_HME1	Jnk-9l	Bms-345541	0.644428	0	1	2	1177	1170	0	879
CID01402_HME1	CID01488_HME1	Gsk-1904529a	Cgp-60474	0.644224	0	2	2	1142	1348	0	909
CID01399_HME1	CID01479_HME1	Wz-4-145	Gsk-1059615	0.644118	0	5	2	1099	1218	0	876
CID51273_Spleen	CID51670_Spleen	Cyclosporin a; Apo-cyclosporine oral solution; Aqua-stasis; Ciclosporin; Ciclosporina; Ciclosporine; Ciclosporinum; Csa; Cya; Cyclo-derm; Cyclosporin; Cyclosporine; Cyclosporine modified; Gengraf; Hydro-stasis; Nail cyclosporin-a; Neoral; Restasis; Restasis multidose; Sandimmune; Sandoz cyclosporine; Teva-cyclosporine	Leflunomide; 5-methyl-n-(4-(trifluoromethyl)phenyl)-4-isoxazolecarboxamide; 5-methylisoxazole-4-carboxylic acid (4-trifluoromethyl)anilide; Alpha,alpha,alpha-trifluoro-5-methyl-4-isoxazolecarboxy-p-toluidide; Apo-leflunomide; Arava; Dom-leflunomide; Leflunomida; Leflunomidum; Lefunomide; Mylan-leflunomide; Ntp-leflunomide; Nu-leflunomide; Odan-leflunomide; Phl-leflunomide; Pms-leflunomide; Sandoz…	0.643939	0	21	7	105	114	0	85
CID01404_HME1	CID01488_HME1	Canertinib	Cgp-60474	0.643209	0	4	2	1150	1348	0	914
CID01402_HME1	CID01416_HME1	Gsk-1904529a	Alvocidib	0.642857	0	2	15	1142	1276	0	891
CID01388_HME1	CID01479_HME1	Withaferin-a	Gsk-1059615	0.641813	0	3	2	1131	1218	0	878
CID01388_HA1E	CID01403_HA1E	Withaferin-a	Bms-387032	0.641328	0	3	3	1225	1082	0	869
CID00496_HA1E	CID51785_HA1E	Bufalin	Digitoxin; Crystodigin (tn); Digitoksin; Digitoxinum; Digitoxoside	0.640682	0.0588235	9	9	706	650	1	526
CID01404_MCF10A	CID01416_MCF10A	Canertinib	Alvocidib	0.640231	0.0555556	4	15	1123	1250	1	888
CID51320_Heart	CID51802_Heart	Cholecalciferol; (+)-vitamin d3; (1s,3z)-3-[(2e)-2-[(1r,3ar,7as)-7a-methyl-1-[(2r)-6-methylheptan-2-yl]-2,3,3a,5,6,7-hexahydro-1h-inden-4-ylidene]ethylidene]-4-methylidene-cyclohexan-1-ol; (3β,5z,7e)-9,10-secocholesta-5,7,10(19)-trien-3-ol; (5z,7e)-(3s)-9,10-secocholesta-5,7,10(19)-trien-3-ol; Acti-cal/mag 2:1 + zinc and d caplet; Actical plus calcium-magnesium-vitamin d3-silicon chewable; Activa…	Alfacalcidol; (5z,7e)-9,10-seco-5,7,10(19)-cholestatrien-1alpha,3beta-diol; 1-hydroxycholecalciferol; 1alpha-hydroxy-vitamin d3; 1alpha-hydroxycholecalciferol; 1alpha-hydroxyvitamin d3; 9,10-secocholesta-5,7,10(19)-triene-1alpha,3beta-diol; Alfacalcidolum; Alsiodol; One alpha caps 0.25mcg; One alpha caps 1mcg; One-alpha	0.639752	0.0454545	20	3	124	141	1	103
CID01439_CD34	CID01488_CD34	Pf-03758309	Cgp-60474	0.638484	0	1	2	1071	1304	0	876
CID01399_HME1	CID01549_HME1	Wz-4-145	Celastrol	0.638109	0	5	1	1099	1215	0	864
CID01404_HME1	CID55063_HME1	Canertinib	Pd-0325901	0.637363	0	4	2	1150	1188	0	870
CID01336_HA1E	CID57627_HA1E	Mg-132	Perampanel; 3-(2-cyanophenyl)-5-(2-pyridyl)-1-phenyl-1,2-dihydropyridin-2-one; Fycompa; Pérampanel; Perampanelum	0.637149	0	1	1	1345	992	0	885
CID01404_HME1	CID01416_HME1	Canertinib	Alvocidib	0.637079	0.0555556	4	15	1150	1276	1	890
CID01479_MCF10A	CID55063_MCF10A	Gsk-1059615	Pd-0325901	0.637054	0	2	2	1098	1121	0	839
CID01336_HA1E	CID01416_HA1E	Mg-132	Alvocidib	0.636872	0	1	15	1345	1288	0	912
CID01364_HA1E	CID01416_HA1E	As-601245	Alvocidib	0.63643	0	5	15	1053	1288	0	877
CID01479_HA1E	CID01488_HA1E	Gsk-1059615	Cgp-60474	0.636299	0	2	2	1138	1329	0	894
CID01411_HA1E	CID01488_HA1E	Bms-345541	Cgp-60474	0.635648	0	2	2	1055	1329	0	888
CID01403_HME1	CID01404_HME1	Bms-387032	Canertinib	0.63563	0	3	4	1217	1150	0	867
CID01388_HME1	CID01402_HME1	Withaferin-a	Gsk-1904529a	0.635075	0	3	2	1131	1142	0	851
CID01407_HA1E	CID01503_HA1E	Pf-562271	Triptolide	0.634601	0	2	5	1043	1226	0	851
CID01416_HME1	CID01479_HME1	Alvocidib	Gsk-1059615	0.633973	0	15	2	1276	1218	0	892
CID52467_MCF10A	CID56899_MCF10A	Geldanamycin	Mitoxantrone; 1,4-dihydroxy-5,8-bis({2-[(2-hydroxyethyl)amino]ethyl}amino)-9,10-anthracenedione; Mitoxantrona; Mitoxantrone hydrochloride; Mitoxantrone injection; Mitoxantrone injection usp; Mitoxantronum; Novantrone	0.632151	0.105263	11	10	1233	1112	2	873
CID01403_MCF10A	CID01404_MCF10A	Bms-387032	Canertinib	0.631347	0	3	4	1191	1123	0	858
CID01336_HA1E	CID56899_HA1E	Mg-132	Mitoxantrone; 1,4-dihydroxy-5,8-bis({2-[(2-hydroxyethyl)amino]ethyl}amino)-9,10-anthracenedione; Mitoxantrona; Mitoxantrone hydrochloride; Mitoxantrone injection; Mitoxantrone injection usp; Mitoxantronum; Novantrone	0.630726	0	1	10	1345	1201	0	895
CID01378_MCF10A	CID01393_MCF10A	Torin-2	Torin-1	0.6304	0.5	1	2	1082	1012	1	788
CID01399_HME1	CID55063_HME1	Wz-4-145	Pd-0325901	0.630066	0	5	2	1099	1188	0	855
CID55063_MCF10A	CID56899_MCF10A	Pd-0325901	Mitoxantrone; 1,4-dihydroxy-5,8-bis({2-[(2-hydroxyethyl)amino]ethyl}amino)-9,10-anthracenedione; Mitoxantrona; Mitoxantrone hydrochloride; Mitoxantrone injection; Mitoxantrone injection usp; Mitoxantronum; Novantrone	0.629797	0	2	10	1121	1112	0	837
CID01398_HME1	CID01407_HME1	Jnk-9l	Pf-562271	0.629376	0	1	2	1177	1023	0	827
CID01388_HA1E	CID01503_HA1E	Withaferin-a	Triptolide	0.629261	0	3	5	1225	1226	0	886
CID51470_Heart	CID56993_Heart	Lamotrigine; 3,5-diamino-6-(2,3-dichlorophenyl)-1,2,4-triazine; Apo-lamotrigine; Auro-lamotrigine; Dom-lamotrigine; Lamictal; Lamictal odt; Lamictal xr; Lamotrigina; Lamotrigine extended release; Lamotrigine kit; Lamotrigine-100; Lamotrigine-150; Lamotrigine-25; Lamotriginum; Mylan-lamotrigine; Nu-lamotrigine; Phl-lamotrigine; Pms-lamotrigine; Ratio-lamotrigine; Teva-lamotrigine	Buspirone; 8-(4-(4-(2-pyrimidinyl)-1-piperizinyl)butyl)-8-azaspiro(4,5)decane-7,9-dione; Buspar; Buspiron; Buspirona; Buspirone hcl; Buspirone hydrochloride; Buspironum; Bustab; Co buspirone; Dom-buspirone; Ftp-buspirone; Linbuspirone; Mylan-buspirone; Penta-buspirone; Pms-buspirone; Ratio-buspirone; Teva-buspirone	0.629139	0	15	6	123	125	0	95
CID01375_HA1E	CID01388_HA1E	Pf-477736	Withaferin-a	0.629056	0	2	3	1065	1225	0	853
CID51518_Kidney	CID51726_Kidney	Amprenavir; (3s)-tetrahydro-3-furanyl ((1s,2r)-3-(((4-aminophenyl)sulfonyl)(2-methylpropyl)amino)-2-hydroxy-1-(phenylmethyl)propyl)carbamate; Agenerase; Amprénavir; Amprenavirum	Saquinavir; Fortovase roche; Invirase; Saquinavir mesylate; Sqv	0.628378	0.2	1	5	125	119	1	93
CID01398_HME1	CID01402_HME1	Jnk-9l	Gsk-1904529a	0.627667	0	1	2	1177	1142	0	853
CID51573_Heart	CID51802_Heart	Tolazamide; 1-(hexahydro-1-azepinyl)-3-p-tolylsulfonylurea; 1-(hexahydro-1h-azepin-1-yl)-3-(p-tolylsulfonyl)urea; 4-(p-tolylsulfonyl)-1,1-hexamethylenesemicarbazide; N-(p-toluenesulfonyl)-n'-hexamethyleniminourea; Tolazamid; Tolazamida; Tolazamidum	Alfacalcidol; (5z,7e)-9,10-seco-5,7,10(19)-cholestatrien-1alpha,3beta-diol; 1-hydroxycholecalciferol; 1alpha-hydroxy-vitamin d3; 1alpha-hydroxycholecalciferol; 1alpha-hydroxyvitamin d3; 9,10-secocholesta-5,7,10(19)-triene-1alpha,3beta-diol; Alfacalcidolum; Alsiodol; One alpha caps 0.25mcg; One alpha caps 1mcg; One-alpha	0.627329	0	4	3	126	141	0	101
CID01625_SKB	CID52564_SKB	Trichostatin-a	Vorinostat; Octanedioic acid hydroxyamide phenylamide; Saha; Shh; Suberanilohydroxamic acid; Suberoylanilide hydroxamic acid; Vorinostatum; Zolinza	0.627046	0.4	10	18	975	950	8	728
CID01549_HME1	CID55063_HME1	Celastrol	Pd-0325901	0.626996	0	1	2	1215	1188	0	864
CID01695_Heart	CID51486_Heart	Oxymetazoline	Ethosuximide; (+-)-2-ethyl-2-methylsuccinimide; (±)-2-ethyl-2-methylsuccinimide; 2-ethyl-2-methylsuccinimide; 2-methyl-2-ethylsuccinimide; 3-ethyl-3-methyl-2,5-pyrrolidinedione; 3-ethyl-3-methylsuccinimide; 3-methyl-3-ethylpyrrolidine-2,5-dione; 3-methyl-3-ethylsuccinimide; Aethosuximide; Alpha-ethyl-alpha-methylsuccinimide; Alpha-methyl-alpha-ethylsuccinimide; Atysmal; Ethosuximid; Ethosuximidum…	0.626761	0	13	1	111	120	0	89
CID01479_HME1	CID56899_HME1	Gsk-1059615	Mitoxantrone; 1,4-dihydroxy-5,8-bis({2-[(2-hydroxyethyl)amino]ethyl}amino)-9,10-anthracenedione; Mitoxantrona; Mitoxantrone hydrochloride; Mitoxantrone injection; Mitoxantrone injection usp; Mitoxantronum; Novantrone	0.626081	0	2	10	1218	1193	0	869
CID01403_MCF10A	CID52467_MCF10A	Bms-387032	Geldanamycin	0.625987	0	3	11	1191	1233	0	872
CID01402_HME1	CID01403_HME1	Gsk-1904529a	Bms-387032	0.625364	0	2	3	1142	1217	0	858
CID51668_HA1E	CID51785_HA1E	Ouabain; 3-(α-l-rhamnopyranosyloxy)-1β,5β,11α,14,19-pentahydroxy-5β-card-20(22)-enolide; G-strophanthin; Ouabagenin l-rhamnoside; Ouabagenin-l-rhamnosid; Ouabain anhydrous; Ouabaine; Oubain	Digitoxin; Crystodigin (tn); Digitoksin; Digitoxinum; Digitoxoside	0.625275	0.470588	16	9	844	650	8	569
CID51963_Heart	CID52095_Heart	Piclamilast; Rp 73-401	Rolipram; 4-(3-(cyclopentyloxy)-4-methoxyphenyl)-2-pyrrolidinone; Rolipramum	0.625	0.571429	4	7	114	108	4	85
CID01685_Heart	CID56993_Heart	Buflomedil	Buspirone; 8-(4-(4-(2-pyrimidinyl)-1-piperizinyl)butyl)-8-azaspiro(4,5)decane-7,9-dione; Buspar; Buspiron; Buspirona; Buspirone hcl; Buspirone hydrochloride; Buspironum; Bustab; Co buspirone; Dom-buspirone; Ftp-buspirone; Linbuspirone; Mylan-buspirone; Penta-buspirone; Pms-buspirone; Ratio-buspirone; Teva-buspirone	0.625	0	2	6	123	125	0	95
CID57068_Heart	CID57273_Heart	Ranitidine; 7 select acid reducer; Acid reducer 150; Acid reducer maximum strength; Acid reducer maximum strength non-prescription; Acid reducer regular strength; Acid relief; Act ranitidine; Apo-ranitidine; Aptidine 75; Basic care acid reducer 150; Bci ranitidine; Being well heartburn relief; Being well heartburn relief acid reducer; Berkley and jensen acid reducer; Berkley and jensen acid reduc…	Prochlorperazine; 2-chloro-10-(3-(1-methyl-4-piperazinyl)propyl)-phenothiazine; 2-chloro-10-(3-(4-methyl-1-piperazinyl)propyl)phenothiazine; 3-chloro-10-(3-(1-methyl-4-piperazinyl)propyl)phenothiazine; 3-chloro-10-(3-(4-methyl-1-piperazinyl)propyl)phenothiazine; Capazine; Chlormeprazine; Chloro-3 (n-methylpiperazinyl-3 propyl)-10 phenothiazine; Chloropernazine; Compazine; Compro; Emetiral; N-(gam…	0.624277	0	12	7	135	148	0	108
CID01407_HA1E	CID01488_HA1E	Pf-562271	Cgp-60474	0.624108	0	2	2	1043	1329	0	875
CID01625_HA1E	CID52564_HA1E	Trichostatin-a	Vorinostat; Octanedioic acid hydroxyamide phenylamide; Saha; Shh; Suberanilohydroxamic acid; Suberoylanilide hydroxamic acid; Vorinostatum; Zolinza	0.623452	0.4	10	18	1041	975	8	755
CID01680_Heart	CID51470_Heart	Maprotiline	Lamotrigine; 3,5-diamino-6-(2,3-dichlorophenyl)-1,2,4-triazine; Apo-lamotrigine; Auro-lamotrigine; Dom-lamotrigine; Lamictal; Lamictal odt; Lamictal xr; Lamotrigina; Lamotrigine extended release; Lamotrigine kit; Lamotrigine-100; Lamotrigine-150; Lamotrigine-25; Lamotriginum; Mylan-lamotrigine; Nu-lamotrigine; Phl-lamotrigine; Pms-lamotrigine; Ratio-lamotrigine; Teva-lamotrigine	0.623288	0	18	15	117	123	0	91
CID01490_CD34	CID55063_CD34	Tivozanib	Pd-0325901	0.622977	0	6	2	1025	1068	0	770
CID01375_HA1E	CID01488_HA1E	Pf-477736	Cgp-60474	0.622669	0	2	2	1065	1329	0	868
CID01407_HME1	CID56899_HME1	Pf-562271	Mitoxantrone; 1,4-dihydroxy-5,8-bis({2-[(2-hydroxyethyl)amino]ethyl}amino)-9,10-anthracenedione; Mitoxantrona; Mitoxantrone hydrochloride; Mitoxantrone injection; Mitoxantrone injection usp; Mitoxantronum; Novantrone	0.621988	0	2	10	1023	1193	0	826
CID01404_MCF10A	CID01479_MCF10A	Canertinib	Gsk-1059615	0.621805	0	4	2	1123	1098	0	827
CID01384_HA1E	CID01398_HA1E	Pf-431396	Jnk-9l	0.620743	0	2	1	956	1193	0	802
CID51310_Heart	CID51320_Heart	Ergocalciferol; (3β,5z,7e,22e)-9,10-secoergosta-5,7,10(19),22-tetraen-3-ol; (5z,7e,22e)-(3s)-9,10-seco-5,7,10(19),22-ergostatetraen-3-ol; (5z,7e,22e)-(3s)-9,10-secoergosta-5,7,10(19),22-tetraen-3-ol; Activated ergosterol; Cal/mag 2:1 with d; Calcium chelate plus vit d; Calcium citrate w vitamin d tab; Calcium magnesium 2:1 tablets with vitamin d; Calcium magnesium avec vitamine d et zinc; Calcium…	Cholecalciferol; (+)-vitamin d3; (1s,3z)-3-[(2e)-2-[(1r,3ar,7as)-7a-methyl-1-[(2r)-6-methylheptan-2-yl]-2,3,3a,5,6,7-hexahydro-1h-inden-4-ylidene]ethylidene]-4-methylidene-cyclohexan-1-ol; (3β,5z,7e)-9,10-secocholesta-5,7,10(19)-trien-3-ol; (5z,7e)-(3s)-9,10-secocholesta-5,7,10(19)-trien-3-ol; Acti-cal/mag 2:1 + zinc and d caplet; Actical plus calcium-magnesium-vitamin d3-silicon chewable; Activa…	0.620253	0.5	25	20	136	124	15	98
CID51727_Brain	CID57277_Brain	Levodopa; (−)-3-(3,4-dihydroxyphenyl)-l-alanine; (−)-dopa; 3-hydroxy-l-tyrosine; 3,4-dihydroxy-l-phenylalanine; Dihydroxy-l-phenylalanine; L-3,4-dihydroxyphenylalanine; L-beta-(3,4-dihydroxyphenyl)alanine; L-dopa; Levodopum; Prolopa cap 100-25; Prolopa cap 200-50; Prolopa cap 50-12.5; Β-(3,4-dihydroxyphenyl)-l-alanine; Β-(3,4-dihydroxyphenyl)alanine	Sumatriptan; (3-[2-(dimethylamino)ethyl]-1h-indol-5-yl)-n-methylmethanesulfonamide; 1-[3-(2-dimethylaminoethyl)-1h-indol-5-yl]-n-methyl-methanesulfonamide; 3-(2-(dimethylamino)ethyl)-n-methyl-1h-indole-5-methanesulfonamide; 3-[2-(dimethylamino)ethyl]-n-methylindole-5-methanesulfonamide; Act sumatriptan; Alsuma; Apo-sumatriptan; Ava-sumatriptan; Dom-sumatriptan; Imitrex; Imitrex nasal spray; Migra…	0.62	0	10	15	127	118	0	93
CID01398_HA1E	CID01407_HA1E	Jnk-9l	Pf-562271	0.619581	0	1	2	1193	1043	0	829
CID52564_NPC.CAS9	CID54391_NPC.CAS9	Vorinostat; Octanedioic acid hydroxyamide phenylamide; Saha; Shh; Suberanilohydroxamic acid; Suberoylanilide hydroxamic acid; Vorinostatum; Zolinza	Belinostat; Beleodaq	0.619377	0.391304	18	14	699	722	9	537
CID01439_HME1	CID01479_HME1	Pf-03758309	Gsk-1059615	0.619364	0	1	2	1080	1218	0	838
CID01468_NPC.CAS9	CID01488_NPC.CAS9	Gsk-461364	Cgp-60474	0.619273	0	1	2	1021	1098	0	784
CID01415_HME1	CID01479_HME1	Hg-5-88-01	Gsk-1059615	0.619083	0	2	2	1058	1218	0	837
CID01388_HA1E	CID01479_HA1E	Withaferin-a	Gsk-1059615	0.619082	0	3	2	1225	1138	0	850
CID01384_HA1E	CID01488_HA1E	Pf-431396	Cgp-60474	0.618564	0	2	2	956	1329	0	853
CID51400_ASC	CID51785_ASC	Digoxin; 12beta-hydroxydigitoxin; 12β-hydroxydigitoxin; 4-[(3s,5r,8r,9s,10s,12r,13s,14s)-3-[(2s,4s,5r,6r)-5-[(2s,4s,5r,6r)-5-[(2s,4s,5r,6r)-4,5-dihydroxy-6-methyl-oxan-2-yl]oxy-4-hydroxy-6-methyl-oxan-2-yl]oxy-4-hydroxy-6-methyl-oxan-2-yl]oxy-12,14-dihydroxy-10,13-dimethyl-1,2,3,4,5,6,7,8,9,11,12,15,16,17-tetradecahydrocyclopenta[a]phenanthren-17-yl]-5h-furan-2-one; Apo-digoxin; Digazolan; Digite…	Digitoxin; Crystodigin (tn); Digitoksin; Digitoxinum; Digitoxoside	0.618158	0.0666667	7	9	563	657	1	463
CID01411_HA1E	CID56899_HA1E	Bms-345541	Mitoxantrone; 1,4-dihydroxy-5,8-bis({2-[(2-hydroxyethyl)amino]ethyl}amino)-9,10-anthracenedione; Mitoxantrona; Mitoxantrone hydrochloride; Mitoxantrone injection; Mitoxantrone injection usp; Mitoxantronum; Novantrone	0.617953	0	2	10	1055	1201	0	833
CID01439_HME1	CID01488_HME1	Pf-03758309	Cgp-60474	0.617898	0	1	2	1080	1348	0	870
CID01384_HA1E	CID01403_HA1E	Pf-431396	Bms-387032	0.617575	0	2	3	956	1082	0	759
CID57036_Heart	CID57049_Heart	Flavoxate; 2-(1-piperidinyl)ethyl 3-methyl-4-oxo-2-phenyl-4h-chromene-8-carboxylate; 2-piperidinoethyl 3-methyl-4-oxo-2-phenyl-4h-1-benzopyran-8-carboxylate; 2-piperidinoethyl 3-methylflavone-8-carboxylate; Apo-flavoxate; Beta-piperidinoethyl 3-methylflavone-8-carboxylate; Flavoxate hci; Flavoxate hydrochloride; Flavoxato; Flavoxatum; Pms-flavoxate	Trihexyphenidyl; (rs)-1-cyclohexyl-1-phenyl-3-(1-piperidyl)propan-1-ol; Apo-trihex; Benzhexol hydrochloride; Nu-trihexyphenidyl; Pms trihexyphenidyl; Pms-trihexyphenidyl; Trihexifenidilo; Trihexyphenidyl hydrochloride; Trihexyphénidyle; Trihexyphenidylum	0.617284	0.333333	2	6	130	134	2	100
CID01488_HME1	CID55063_HME1	Cgp-60474	Pd-0325901	0.617006	0	2	2	1348	1188	0	878
CID01398_HME1	CID01404_HME1	Jnk-9l	Canertinib	0.61663	0	1	4	1177	1150	0	838
CID01402_HME1	CID01415_HME1	Gsk-1904529a	Hg-5-88-01	0.616314	0	2	2	1142	1058	0	816
CID01104_HA1E	CID01388_HA1E	Manumycin-a	Withaferin-a	0.615958	0.125	6	3	1002	1225	1	826
CID51400_NPC	CID51668_NPC	Digoxin; 12beta-hydroxydigitoxin; 12β-hydroxydigitoxin; 4-[(3s,5r,8r,9s,10s,12r,13s,14s)-3-[(2s,4s,5r,6r)-5-[(2s,4s,5r,6r)-5-[(2s,4s,5r,6r)-4,5-dihydroxy-6-methyl-oxan-2-yl]oxy-4-hydroxy-6-methyl-oxan-2-yl]oxy-4-hydroxy-6-methyl-oxan-2-yl]oxy-12,14-dihydroxy-10,13-dimethyl-1,2,3,4,5,6,7,8,9,11,12,15,16,17-tetradecahydrocyclopenta[a]phenanthren-17-yl]-5h-furan-2-one; Apo-digoxin; Digazolan; Digite…	Ouabain; 3-(α-l-rhamnopyranosyloxy)-1β,5β,11α,14,19-pentahydroxy-5β-card-20(22)-enolide; G-strophanthin; Ouabagenin l-rhamnoside; Ouabagenin-l-rhamnosid; Ouabain anhydrous; Ouabaine; Oubain	0.614919	0.1	7	16	720	894	2	610
CID51310_Heart	CID51573_Heart	Ergocalciferol; (3β,5z,7e,22e)-9,10-secoergosta-5,7,10(19),22-tetraen-3-ol; (5z,7e,22e)-(3s)-9,10-seco-5,7,10(19),22-ergostatetraen-3-ol; (5z,7e,22e)-(3s)-9,10-secoergosta-5,7,10(19),22-tetraen-3-ol; Activated ergosterol; Cal/mag 2:1 with d; Calcium chelate plus vit d; Calcium citrate w vitamin d tab; Calcium magnesium 2:1 tablets with vitamin d; Calcium magnesium avec vitamine d et zinc; Calcium…	Tolazamide; 1-(hexahydro-1-azepinyl)-3-p-tolylsulfonylurea; 1-(hexahydro-1h-azepin-1-yl)-3-(p-tolylsulfonyl)urea; 4-(p-tolylsulfonyl)-1,1-hexamethylenesemicarbazide; N-(p-toluenesulfonyl)-n'-hexamethyleniminourea; Tolazamid; Tolazamida; Tolazamidum	0.614907	0	25	4	136	126	0	99
CID01336_HA1E	CID01479_HA1E	Mg-132	Gsk-1059615	0.614407	0	1	2	1345	1138	0	870
CID01444_NPC	CID01488_NPC	Saracatinib	Cgp-60474	0.614364	0	6	2	976	1148	0	787
CID01388_HA1E	CID51663_HA1E	Withaferin-a	Perhexiline; (-)-2-(2,2-dicyclohexylethyl)piperidine; (+)-2-(2,2-dicyclohexylethyl)piperidine; 2-(2,2-dicyclohexylethyl)piperidine; Perhexilene; Perhexilina; Perhexilinum; Perhexilline	0.61436	0	3	2	1225	1050	0	830
CID01470_CD34	CID01471_CD34	Nvp-bgj398	At7867	0.613903	0	5	4	1011	982	0	733
CID01687_Heart	CID57273_Heart	Amitraz	Prochlorperazine; 2-chloro-10-(3-(1-methyl-4-piperazinyl)propyl)-phenothiazine; 2-chloro-10-(3-(4-methyl-1-piperazinyl)propyl)phenothiazine; 3-chloro-10-(3-(1-methyl-4-piperazinyl)propyl)phenothiazine; 3-chloro-10-(3-(4-methyl-1-piperazinyl)propyl)phenothiazine; Capazine; Chlormeprazine; Chloro-3 (n-methylpiperazinyl-3 propyl)-10 phenothiazine; Chloropernazine; Compazine; Compro; Emetiral; N-(gam…	0.613636	0	2	7	138	148	0	108
CID00374_HA1E	CID00496_HA1E	Digitoxigenin	Bufalin	0.613318	0.111111	1	9	692	706	1	525
CID01407_HME1	CID01549_HME1	Pf-562271	Celastrol	0.61283	0	2	1	1023	1215	0	812
CID01384_HA1E	CID56899_HA1E	Pf-431396	Mitoxantrone; 1,4-dihydroxy-5,8-bis({2-[(2-hydroxyethyl)amino]ethyl}amino)-9,10-anthracenedione; Mitoxantrona; Mitoxantrone hydrochloride; Mitoxantrone injection; Mitoxantrone injection usp; Mitoxantronum; Novantrone	0.61273	0	2	10	956	1201	0	799
CID01398_HME1	CID01479_HME1	Jnk-9l	Gsk-1059615	0.612717	0	1	2	1177	1218	0	848
CID01403_HME1	CID01479_HME1	Bms-387032	Gsk-1059615	0.612626	0	3	2	1217	1218	0	854
CID00496_SKB	CID51668_SKB	Bufalin	Ouabain; 3-(α-l-rhamnopyranosyloxy)-1β,5β,11α,14,19-pentahydroxy-5β-card-20(22)-enolide; G-strophanthin; Ouabagenin l-rhamnoside; Ouabagenin-l-rhamnosid; Ouabain anhydrous; Ouabaine; Oubain	0.612556	0.0416667	9	16	844	984	1	683
CID01468_NPC.CAS9	CID54765_NPC.CAS9	Gsk-461364	Bosutinib; 4-((2,4-dichloro-5-methoxyphenyl)amino)-6-methoxy-7-(3-(4-methyl-1-piperazinyl)propoxy)-3-quinolinecarbonitrile; Bosulif; Bosulif®; Bosutinib monohydrate; Ski 606	0.61251	0	1	97	1021	1021	0	754
CID01394_HME1	CID55063_HME1	As-605240	Pd-0325901	0.612444	0	13	2	1028	1188	0	817
CID01388_HME1	CID01399_HME1	Withaferin-a	Wz-4-145	0.611907	0	3	5	1131	1099	0	812
CID56995_Heart	CID57712_Heart	Galantamine; (-)-galanthamine; Apo-galantamine; Auro-galantamine er; Galantamine er; Galantamine hydrobromide; Galanthamine; Ipg-galantamine er; Mar-galantamine er; Mylan-galantamine er; Pat-galantamine er; Pendo-galantamine er; Pms-galantamine; Pms-galantamine er; Ratio-galantamine; Razadyne; Reminyl er; Sandoz galantamine er; Teva-galantamine er	Baclofen; (+-)-baclofen; 4-amino-3-(4-chlorophenyl)butyric acid; Ava-baclofen; Baclofen injection; Baclofen-10 - tab; Baclofen-20 - tab; Baclofene; Baclofeno; Baclofenum; Beta-(4-chlorophenyl)gaba; Beta-(aminomethyl)-4-chlorobenzenepropanoic acid; Beta-(aminomethyl)-p-chlorohydrocinnamic acid; Beta-(p-chlorophenyl)-gamma-aminobutyric acid; Dl-4-amino-3-p-chlorophenylbutanoic acid; Dl-baclofen; Eq…	0.611429	0	19	24	144	143	0	107
CID01404_HA1E	CID56899_HA1E	Canertinib	Mitoxantrone; 1,4-dihydroxy-5,8-bis({2-[(2-hydroxyethyl)amino]ethyl}amino)-9,10-anthracenedione; Mitoxantrona; Mitoxantrone hydrochloride; Mitoxantrone injection; Mitoxantrone injection usp; Mitoxantronum; Novantrone	0.60994	0	4	10	1015	1201	0	810
CID01378_HA1E	CID01479_HA1E	Torin-2	Gsk-1059615	0.609774	0	1	2	1073	1138	0	811
CID01488_MCF10A	CID56899_MCF10A	Cgp-60474	Mitoxantrone; 1,4-dihydroxy-5,8-bis({2-[(2-hydroxyethyl)amino]ethyl}amino)-9,10-anthracenedione; Mitoxantrona; Mitoxantrone hydrochloride; Mitoxantrone injection; Mitoxantrone injection usp; Mitoxantronum; Novantrone	0.609756	0	2	10	1273	1112	0	850
CID01416_MCF10A	CID56899_MCF10A	Alvocidib	Mitoxantrone; 1,4-dihydroxy-5,8-bis({2-[(2-hydroxyethyl)amino]ethyl}amino)-9,10-anthracenedione; Mitoxantrona; Mitoxantrone hydrochloride; Mitoxantrone injection; Mitoxantrone injection usp; Mitoxantronum; Novantrone	0.609353	0	15	10	1250	1112	0	847
CID01403_HA1E	CID01407_HA1E	Bms-387032	Pf-562271	0.609339	0	3	2	1082	1043	0	783
CID01488_HA1E	CID51663_HA1E	Cgp-60474	Perhexiline; (-)-2-(2,2-dicyclohexylethyl)piperidine; (+)-2-(2,2-dicyclohexylethyl)piperidine; 2-(2,2-dicyclohexylethyl)piperidine; Perhexilene; Perhexilina; Perhexilinum; Perhexilline	0.609039	0	2	2	1329	1050	0	849
CID01488_NPC	CID56899_NPC	Cgp-60474	Mitoxantrone; 1,4-dihydroxy-5,8-bis({2-[(2-hydroxyethyl)amino]ethyl}amino)-9,10-anthracenedione; Mitoxantrona; Mitoxantrone hydrochloride; Mitoxantrone injection; Mitoxantrone injection usp; Mitoxantronum; Novantrone	0.608999	0	2	10	1148	980	0	785
CID01488_CD34	CID01490_CD34	Cgp-60474	Tivozanib	0.608979	0	2	6	1304	1025	0	841
CID01685_Heart	CID57036_Heart	Buflomedil	Flavoxate; 2-(1-piperidinyl)ethyl 3-methyl-4-oxo-2-phenyl-4h-chromene-8-carboxylate; 2-piperidinoethyl 3-methyl-4-oxo-2-phenyl-4h-1-benzopyran-8-carboxylate; 2-piperidinoethyl 3-methylflavone-8-carboxylate; Apo-flavoxate; Beta-piperidinoethyl 3-methylflavone-8-carboxylate; Flavoxate hci; Flavoxate hydrochloride; Flavoxato; Flavoxatum; Pms-flavoxate	0.608974	0	2	2	123	130	0	95
CID00374_HA1E	CID51785_HA1E	Digitoxigenin	Digitoxin; Crystodigin (tn); Digitoksin; Digitoxinum; Digitoxoside	0.608273	0.111111	1	9	692	650	1	500
CID01472_CD34	CID01488_CD34	Bs-181	Cgp-60474	0.607483	0	1	2	947	1304	0	828
CID01378_MCF10A	CID01479_MCF10A	Torin-2	Gsk-1059615	0.60747	0	1	2	1082	1098	0	797
CID01713_Kidney	CID57284_Kidney	2-acetylaminofluorene	Rifampin; 3-(((4-methyl-1-piperazinyl)imino)methyl)rifamycin sv; Rfp; Rifadin; Rifadin iv; Rifadin iv novaplus; Rifampicina; Rifampicinum	0.607143	0	8	4	119	106	0	85
CID01404_HME1	CID01445_HME1	Canertinib	Azd-7762	0.606977	0	4	2	1150	988	0	783
CID01399_HME1	CID01402_HME1	Wz-4-145	Gsk-1904529a	0.606582	0	5	2	1099	1142	0	811
CID01133_HA1E	CID01488_HA1E	Pha-848125	Cgp-60474	0.606236	0.2	4	2	972	1329	1	836
CID01479_HA1E	CID56899_HA1E	Gsk-1059615	Mitoxantrone; 1,4-dihydroxy-5,8-bis({2-[(2-hydroxyethyl)amino]ethyl}amino)-9,10-anthracenedione; Mitoxantrona; Mitoxantrone hydrochloride; Mitoxantrone injection; Mitoxantrone injection usp; Mitoxantronum; Novantrone	0.606127	0	2	10	1138	1201	0	831
CID01364_HA1E	CID01398_HA1E	As-601245	Jnk-9l	0.606106	0.2	5	1	1053	1193	1	814
CID01364_MCF10A	CID01488_MCF10A	As-601245	Cgp-60474	0.606016	0	5	2	998	1273	0	826
CID01687_Heart	CID57068_Heart	Amitraz	Ranitidine; 7 select acid reducer; Acid reducer 150; Acid reducer maximum strength; Acid reducer maximum strength non-prescription; Acid reducer regular strength; Acid relief; Act ranitidine; Apo-ranitidine; Aptidine 75; Basic care acid reducer 150; Bci ranitidine; Being well heartburn relief; Being well heartburn relief acid reducer; Berkley and jensen acid reducer; Berkley and jensen acid reduc…	0.605882	0	2	12	138	135	0	103
CID01479_HUVEC	CID56899_HUVEC	Gsk-1059615	Mitoxantrone; 1,4-dihydroxy-5,8-bis({2-[(2-hydroxyethyl)amino]ethyl}amino)-9,10-anthracenedione; Mitoxantrona; Mitoxantrone hydrochloride; Mitoxantrone injection; Mitoxantrone injection usp; Mitoxantronum; Novantrone	0.605263	0	2	10	1179	1086	0	805
CID01407_HME1	CID01411_HME1	Pf-562271	Bms-345541	0.605144	0	2	2	1023	1170	0	800
CID01404_HA1E	CID01488_HA1E	Canertinib	Cgp-60474	0.605036	0	4	2	1015	1329	0	841
CID01384_HA1E	CID01416_HA1E	Pf-431396	Alvocidib	0.604874	0	2	15	956	1288	0	819
CID01680_Heart	CID57049_Heart	Maprotiline	Trihexyphenidyl; (rs)-1-cyclohexyl-1-phenyl-3-(1-piperidyl)propan-1-ol; Apo-trihex; Benzhexol hydrochloride; Nu-trihexyphenidyl; Pms trihexyphenidyl; Pms-trihexyphenidyl; Trihexifenidilo; Trihexyphenidyl hydrochloride; Trihexyphénidyle; Trihexyphenidylum	0.603896	0.263158	18	6	117	134	5	93
CID01105_HA1E	CID56579_HA1E	Benzylpenicillin	Ivacaftor; Ivacaftorum; Kalydeco; N-(2,4-di-tert-butyl-5-hydroxyphenyl)-4-oxo-1,4-dihydroquinoline-3-carboxamide; Orkambi	0.603821	0	2	1	967	991	0	727
CID01364_MCF10A	CID01416_MCF10A	As-601245	Alvocidib	0.60355	0	5	15	998	1250	0	816
CID01375_HA1E	CID56899_HA1E	Pf-477736	Mitoxantrone; 1,4-dihydroxy-5,8-bis({2-[(2-hydroxyethyl)amino]ethyl}amino)-9,10-anthracenedione; Mitoxantrona; Mitoxantrone hydrochloride; Mitoxantrone injection; Mitoxantrone injection usp; Mitoxantronum; Novantrone	0.603537	0	2	10	1065	1201	0	819
CID01405_MCF10A	CID01488_MCF10A	Afatinib	Cgp-60474	0.603312	0	3	2	1101	1273	0	838
CID01364_HA1E	CID01488_HA1E	As-601245	Cgp-60474	0.602994	0	5	2	1053	1329	0	846
CID01470_CD34	CID01488_CD34	Nvp-bgj398	Cgp-60474	0.602888	0	5	2	1011	1304	0	835
CID00409_HA1E	CID51785_HA1E	Proscillaridin	Digitoxin; Crystodigin (tn); Digitoksin; Digitoxinum; Digitoxoside	0.60274	0.111111	1	9	650	650	1	484
CID01695_Heart	CID57632_Heart	Oxymetazoline	Gatifloxacin; 1-cyclopropyl-1,4-dihydro-6-fluoro-8-methoxy-7-(3-methyl-1-piperazinyl)-4-oxo-3-quinolinecarboxylic acid; 1-cyclopropyl-6-fluoro- 8-methoxy-7-(3-methylpiperazin-1-yl)- 4-oxo-quinoline-3-carboxylic acid; Apo-gatifloxacin; Gatifloxacin anhydrous; Gatifloxacine; Gatifloxacino; Gatifloxacinum; Tequin; Tequin iv; Zymar; Zymaxid	0.60274	0	13	3	111	123	0	88
CID01388_HME1	CID01407_HME1	Withaferin-a	Pf-562271	0.602475	0	3	2	1131	1023	0	779
CID00765_NPC	CID51780_NPC	Ryuvidine	Mibefradil	0.602345	0	2	26	779	743	0	565
CID01399_HME1	CID56899_HME1	Wz-4-145	Mitoxantrone; 1,4-dihydroxy-5,8-bis({2-[(2-hydroxyethyl)amino]ethyl}amino)-9,10-anthracenedione; Mitoxantrona; Mitoxantrone hydrochloride; Mitoxantrone injection; Mitoxantrone injection usp; Mitoxantronum; Novantrone	0.602063	0	5	10	1099	1193	0	817
CID01416_MCF10A	CID01479_MCF10A	Alvocidib	Gsk-1059615	0.601738	0	15	2	1250	1098	0	831
CID01416_HA1E	CID01479_HA1E	Alvocidib	Gsk-1059615	0.601713	0	15	2	1288	1138	0	843
CID01407_HA1E	CID56899_HA1E	Pf-562271	Mitoxantrone; 1,4-dihydroxy-5,8-bis({2-[(2-hydroxyethyl)amino]ethyl}amino)-9,10-anthracenedione; Mitoxantrona; Mitoxantrone hydrochloride; Mitoxantrone injection; Mitoxantrone injection usp; Mitoxantronum; Novantrone	0.601626	0	2	10	1043	1201	0	814
CID01336_HA1E	CID01398_HA1E	Mg-132	Jnk-9l	0.601551	0	1	1	1345	1193	0	853
CID01416_HME1	CID55063_HME1	Alvocidib	Pd-0325901	0.601429	0	15	2	1276	1188	0	842
CID01713_Kidney	CID57293_Kidney	2-acetylaminofluorene	Mercaptopurine; 6-mercaptopurine; 6 mp; 6-mp; 6-thiohypoxanthine; 6-thioxopurine; Mercaptopurina; Mercaptopurine anhydrous; Mercaptopurine tablets usp; Mercaptopurinum; Mercapurin; Purinethol; Purixan	0.601266	0	8	4	119	134	0	95
CID51387_Heart	CID57068_Heart	Minoxidil; 2,4-diamino-6-piperidinopyrimidine 3-oxide; 6-piperidin-1-ylpyrimidine-2,4-diamine 3-oxide; Alostil; Apo-gain; Basic care hair regrowth; Boost regrowth for women; Bosley professional strength hair regrowth treatment regular strength for men; Bosley professional strength hair regrowth treatment regular strength for women; Capillus hair regrowth treatment; Careone hair regrowth treatment…	Ranitidine; 7 select acid reducer; Acid reducer 150; Acid reducer maximum strength; Acid reducer maximum strength non-prescription; Acid reducer regular strength; Acid relief; Act ranitidine; Apo-ranitidine; Aptidine 75; Basic care acid reducer 150; Bci ranitidine; Being well heartburn relief; Being well heartburn relief acid reducer; Berkley and jensen acid reducer; Berkley and jensen acid reduc…	0.601227	0	7	12	129	135	0	98
CID01399_HME1	CID01488_HME1	Wz-4-145	Cgp-60474	0.601132	0	5	2	1099	1348	0	850
CID52467_HME1	CID55063_HME1	Geldanamycin	Pd-0325901	0.600752	0	11	2	1047	1188	0	799
CID01453_NPC.CAS9	CID52564_NPC.CAS9	Sb-939	Vorinostat; Octanedioic acid hydroxyamide phenylamide; Saha; Shh; Suberanilohydroxamic acid; Suberoylanilide hydroxamic acid; Vorinostatum; Zolinza	0.60047	0.368421	8	18	688	699	7	511
CID01713_Kidney	CID51716_Kidney	2-acetylaminofluorene	Fomepizole; 4-methylpyrazole; 4-methylpyrazol; Antizol; Fomepizol; Fomepizole for injection; Fomepizolum	0.6	0	8	6	119	113	0	87
